# Supplementary material for: Identification of an Interaction between VWF rs7965413 and Platelet Count as a Novel Risk Marker for Metabolic Syndrome: An Extensive Search of Candidate Polymorphisms in a Case-Control Study
Source: PLoS One. 2015 Feb 3;10(2):e0117591. doi: 10.1371/journal.pone.0117591 (PMC4315519; doi:10.1371/journal.pone.0117591)
Supplement: S2 Table — (XLSX) [file pone.0117591.s002.xlsx]

## Sheet: Table S2
Table S2. Multiplex PCR primers and PCR conditions for genotyping the 99 SNPs
rs#	Orientation	Sequence (5′→ 3′)	Tm
rs1801133	Fw	CTTGTTGGCCAAAGTACAACAAACCCCTCAACAGA	73.1
	Re	AACAATGTTTAATCCGGTGCCTAGAGAAAAGTCAAGCTTA	72.2
rs6131	Fw	CAGAATGGAGGTTGCTAATGAAAAATCCTACCCTCACA	72.3
	Re	CTACATCTATAAGTGGACACTAGAAGACCTACTGAGACAG	72
rs1061170	Fw	GCCACAATTAATATAGATGAGTCTTAGAATGTCATCTATGTTA	67.7
	Re	CACAGGAGAAATAAATATAGGGACTTTATGAGAATATCTATATA	67.3
rs7539542	Fw	GACTGGGACTCTTCAGAAATTCTGTCTTTTCTTCTGGAA	72
	Re	GTGCCTCAGGAGAATCTGAAATTATCACAGGTCTTACTTA	72.4
rs1539355	Fw	CTTGGCATCGAGTAGGAGAGCTGAGGCCCTATATA	73.5
	Re	GTAAAATCAGAACAAACCCCTAAGGTGTTAGAACGATCCTA	72
rs1800872	Fw	CCTGACTAGCATATAAGAAGCTTTCAGCAAGTGCAGACTA	72.3
	Re	ATTTTTGCATCGTAAGCAAAAATGATTGGTTGAACATGAA	70.5
rs699	Fw	GCAAGGCACTTTGTTTCTCCGAGTCTCTATTTCTTCA	72
	Re	CTGGTGCTAGTCGCTGCAAAACTTGACACCGAAGA	75.5
rs4762	Fw	CCAGAGCCAGCAGAGAGGTTTGCCTTACCTTGGAA	77
	Re	TCCAATTCAGGCCAAGACATCCCCTGTGGATGAAAA	74.5
rs1260326	Fw	TGGAGGCCTATCCCGCAACTTTTTGCATATTCCTA	73.2
	Re	GTCCACTGACTTGTTACATAATCTTGGGCAAAACACTGTA	71.9
rs6720173	Fw	ACCAAAGAATATGGCTGAATTTAGTAGTGTTTTAAATAATTTTAA	67.5
	Re	ACCTGCTAATGAGATGATCCCTTATTTTGAAAACAACTATTCCTA	71.7
rs4148217	Fw	CCCACGCCACCATAACTGGCTACTTTTTATAATTTTTTGTA	72.1
	Re	GACGAAGGATCTTGACGAGGACACCTGTGTGGAAA	74.9
rs5063	Fw	TTTCCATCCCCAGTTCCTCTTACCCGGAAGCTGTTA	74
	Re	TCCTTCTCCACCACCACCGTGAGCTTCCTCCTTTTA	75.4
rs2544390	Fw	CATTCTGCTATTTTTAGGACAGATTTGATACAGTAGCTTTTA	69
	Re	ATCTTCCACTTGCTCCAAATTATCCATGGTGACAACATATA	71.7
rs3755166	Fw	TTCTCCTTCTTATAAAAGGGTACCGGAACCATGGAGAA	72.5
	Re	TGCACGGACGCAGTTTTACTAAATGAGCAATGGAAA	72.7
rs696217	Fw	GTTCAGCTTCCTCCCTCCTCATGAAAAGACTCGCC	76.5
	Re	CTTGTAGTTGGGACCCTGTTCACTGCCACCTCTCC	78
rs1175544	Fw	TGTGTGCCATGTTCAAAGCCCCTCCACTCAACAGCA	76.9
	Re	ACAGTCATTCTTAAGATCGCTTATTACAATATAAATACCCCTA	69.2
rs2228048	Fw	CCAGGTCATCCACAGACAGAG	66.2
	Re	CTCCATGTGGGAGGCCCAAG	68.4
rs933135	Fw	TGCTTGCGAAAAGCTGACAAAAACAAGGACAACAA	72.3
	Re	AGGGACCCATCTTCTCTGCTCTATCACATCTCAAA	72.9
rs3732379	Fw	GAAGCATATTCTTCATCACCGTCATCAGCATTGATAGGTA	71.5
	Re	TTCAGGCAACAATGGCTAAATGCAACCGTCTCAGTCA	74
rs1050450	Fw	TCAGGTGTTCCTCCCTCGTAGGTTTAGAGGAAACA	72.2
	Re	CGGTGACTCATAGAAAATCTCCCTTGTTTGTGGTTAGAA	71.6
rs347685	Fw	GGTCGACTACTTTTGTCCAGCAGCACTGATAAGAAA	72.6
	Re	AAGGGACTTTGTTCTATTCCTTGTTTATCCTTAGCACCTA	72
rs388915	Fw	ACTTGTGATTCATTTTCTTCATCTGGAAAATGATGATAATAATA	68.7
	Re	AACGCAAGTAGCCTAACATAGAAAAGAAATGGAGTGGTA	72.5
rs1764391	Fw	TCCGCCTTTTCCTGTGAGGAGAGGGTTTGAGGACAA	75.5
	Re	CCTATGTCGCCAGTGTGCTCTGCAAGAGTGTGCTA	76.4
rs5186	Fw	ACGACTACTGCTTAGCATATCTTTGTACAAAATGTGCAGTA	71.9
	Re	TTTTGAGGTTGAGTGACATGTTCGAAACCTGTCCATAAA	72.6
rs6141	Fw	CTGAGAGAAAGCTTATTCATTTCTCAAGAGTAAAGATCTGTTA	70.5
	Re	CACCCCTACCAGCCCTCTTCTAAACACATCCTACA	73.7
rs2241766	Fw	TTAGAAAGCAGCTCCTAGAAGTAGACTCTGCTGAGATGGA	72.7
	Re	GACCAACCCCAAATCACTTCAGGTTGCTTATGGTTAA	72.4
rs1501299	Fw	TTAGAAAGCAGCTCCTAGAAGTAGACTCTGCTGAGATGGA	72.7
	Re	GACCAACCCCAAATCACTTCAGGTTGCTTATGGTTAA	72.4
rs4961	Fw	CTTAAGCAGTTTCAAGCAGATAGTATTATCCGAATTTTAGTA	69.8
	Re	TACCCTTATCGATACCCTGCTCTGAGAGAGAAGTCTA	72.3
rs11722228	Fw	CTGAGAGAGAGTGGGCTTCCATACATTGCCGTGAA	75.4
	Re	CACTAGGGAACATACCTCCCTCTCAACCCAAGGGA	74.7
rs1014290	Fw	GGACAGAAGTGGATGGATTTAAGATATATTTTGAGAGTAGAATA	69.1
	Re	ATGCATGAATAGAAAAGCATGTAGCCAAAACTGCTACTA	71.6
rs8192678	Fw	GGTGGTGACACAGAATCTCTACATGGAGAGTTAAAAGAA	71.8
	Re	GCTGTTTGGTGACCATGACTATTGCCAGTCAATTA	72.7
rs17319721	Fw	GAGTGCCAACAACTGATTTAATTGTAGACTTTGAGCCAA	72
	Re	CAATTGCCTTTCTCTTTTCCTTTGAAAAGTTAAAATTTTTA	68.5
rs72552713	Fw	ATGTACAATGAAAAGAGAAAGGTGAGAATTTTTAAAAGCATA	69.1
	Re	ATTCTCCCTGCCTTTTCACATAAGTGTCTATGAGAAATTAA	71.1
rs1137100	Fw	CAGAGATATTCCTTGCCTGAAGAATTATTATTATTCATGA	68.6
	Re	ACTTTTCTAACTTATCCAAAACAACTTTCCACTGTTGCTT	71.9
rs1229984	Fw	CTGAGTGTGAATCCTGTACCTGGTTTGACTGTAGT	73.2
	Re	CAAGACTTCAAAATCAATTAATATTAGATATTTTCCATGTGT	67.8
rs1800591	Fw	ATTCAAAGAAAAAAACTGGTGGTGATACTTCTTTCTGCTTA	71.1
	Re	CCCCTCTTAATCTCTTCCTAGAAATGAGATTCAGAAA	69
rs1799883	Fw	CATTTTAATATTGGGTAGAAAAATCAAGAATGCATTGCTCATA	70
	Re	TGTTAATCTTATTAAGGTTGCTCAGCTCTAAGATTCTATA	67.9
rs1800592	Fw	GACCCTGAGAGGTCACAGAAGTTCAAGATTCTGAAAGTA	72.7
	Re	ACTGCCAAATTGTTTTCCAAAAAAATTGTGTCAATGTATA	70.1
rs1801394	Fw	ATCCTTACACTACTACTTTAAATTCTATTTCACAAAAGAATCTA	67.2
	Re	GCCATTTCATATTATGTGTGGGTATTGTTGCATTGTTTCTTA	71.6
rs11959928	Fw	AGGGGACAAAGTTAAGACATTGGAACCATCAAAGTTTATAA	72.1
	Re	GATCTGTGCCATTTAAGTTGTCTCAGCTTCAGAACCA	72.4
rs2569190	Fw	CAAAGAAATGAATCAAGTAGATTCTCTGGGATATAAGGTA	68.8
	Re	GACCCTACACTCACCATGGTCGATAAGTCTTCCGAA	73.5
rs6420094	Fw	GGAGTTGGGATTTAAGTGCCTATAGGGACACCCTA	73.7
	Re	CCTTCTTATGTGGCCACACTGTGGACTGTCAACTATA	72.5
rs7756992	Fw	GTCCAAGGCTACTAGGCATAAAAGATAAAATAATGAACGAA	70.3
	Re	CCTTTTATTCCTGACTTTTGCCAACCAAAGAATGTGTTTTA	71.4
rs1041981	Fw	TTTCCCAGAGAAGACCACCTGGGAGTAGACGAAGTA	73.8
	Re	TGACTCTCCATCTGTCAGTCTCATTGTCTCTGTCACA	72
rs267734	Fw	TTGCAATGAGCCGAGATCGCGCCATTGCACTCTAA	76.8
	Re	TCGGCTTTCTGTACCCTTCAGAGTTTCTTCTGGCTA	72.7
rs1800630	Fw	GATTTGGAAAGTTGGGGACACACAAGCATCAAGGATA	72.5
	Re	TATGGCCACATGTAGCGGCTCTGAGGAATGGGTTA	74.4
rs1008438	Fw	GCTTGCCCCTGGGCTTTTATAAGTCGTCACGGAGA	75.7
	Re	CAAATTTGAGACGGCTCCAACTCAGTAATCTTTTTCCAAA	71.6
rs2070600	Fw	AAAAATCCAGTCAGAGGCTGTAATTGTGAAGGTTCTCAAA	72.4
	Re	TAGAACTTTTCCCAGAACCCGAGGAAGTGCCTTTCAA	73.9
rs2016520	Fw	TATTACCAGACCAATTGAACTGTGTGTTTCGACTGATCATA	72.1
	Re	ATAGGGCAGGTGACTTGTGATACAAGGAGCAGAGA	74.2
rs881858	Fw	GGTGTTTGAGCAGGCCGTCATTTCACACATCCCAA	76.4
	Re	CAACCAGTGGGTTCCTTTGAAATGGAAGTGACATCTA	72.7
rs1044498	Fw	CCACAAATACAACATCAAGTGTGCTGCTATTATCAAAATA	71
	Re	ACATAAAACACATTTTGCTGATGTTTGTTTCTAGAACATATA	69.3
rs2431260	Fw	GATGACAGGACCACACTACCACACTTGGCTAATTTAAAAA	72
	Re	GAGGATGAAAAGTTCCGGTTGCACAAAAATGTGAATGTA	71.8
rs8089	Fw	AATGGGATTTGTGTGTCATTGTAGAGCAACTCTAATTCAA	71.5
	Re	CCATCCATTTCATCCATCCATCCATCCATCCATATGATA	72.1
rs1800796	Fw	AGCTGAAGTCATGCACGAAGTTTTACAAAGAGAAAAAAAATA	71.8
	Re	GTCCTCCTTTGACATCCCCAACAAAGAGGTGAGTA	73.5
rs864745	Fw	AGCACATAGAGTCAATAATAATATGTGTACAACACATTGAATTA	69.2
	Re	AGGTGCTTGTTCATTTTGTTTGTTAACTTCAACCTTCTAGAA	72
rs6685323	Fw	TTACCTGATCCAGGAAGCCATTGTTCAGGGACAGATA	73.3
	Re	GTGTGATGAGAATTACACTATCTGCCTTAAGAGCTATAGGAA	71.3
rs1799884	Fw	GGTTCAGTCACAGTTTCCTCCTTTTCATTGTTCTCCAA	72.1
	Re	ACCAGTCCCAGTTTTATGCATGGCAGCTCTAATGA	73.5
rs2072183	Fw	GAATCCCACAAGCAGGATGGTGACCACAGCGAAGA	76.3
	Re	GCAGCTGGTATCACTGGAAGCGAGTCTGTCGATCA	75.5
rs2070744	Fw	GCAAGGATGTAGTGACTTTTTGTCCTTGAGTCTGACATTA	72.2
	Re	CCTCTCCCAGTCTCTCAGCTTCCGTTTCTTTCTTA	74
rs1799983	Fw	GTGCCGATCTCAGTGCTCATGTACCAGCCACTGAA	76.2
	Re	GAGGGGAGCCTCGGTGAGATAAAGGATGAAAAACA	73
rs328	Fw	GGGCATATTCCTGGAATTCAGAACAGGAGTAGTGAA	72.2
	Re	TTCTGTTCTAGGGAGAAAGTGTCTCATTTGCAGAAAGGAAA	72.2
rs10109414	Fw	ATTTCTGAAAATATTCAGAGCAGTGACATTTCTCAAGAA	68.5
	Re	GAGGAGACAACCAACCAAACCCATGAGATCTTTCAA	72.8
rs1346044	Fw	CTCCGAAAGATTTTCCAGGCTATACGGTCAATATGAGGTA	72.2
	Re	ATGGAGTTTTTTTATCGTTTACAGATATGAGTAAAATTAGCCTA	69.3
rs2020918	Fw	AGAGTAAAAGCCTGTCTCTAAAAATAAAAAATAAATAAACACATA	67.4
	Re	AAATGTACAGTTAGAGTGAAGTGAAAGAACATCTCTATAA	68.6
rs4744712	Fw	CTGAAGGGTGCTTAAAAAAACAACCTTAATGAGAGGTTAA	70.8
	Re	AAAACAATGTTTTGAATTCATACTTACCTTGACTTCATTA	67.3
rs501120	Fw	TAGCATTCCCTCATTCCCACTTTGAATCTTCCTTTCTCCA	72.7
	Re	GGATCAATGTGAATTTCTGGTTATGACAGCTATTCTTATGTA	70.5
rs2072660	Fw	CCCATGAACTTGGACTTCTCACAGATTTCAAGTATTTGGA	72
	Re	CAGAACTACACCACCACCACCTTCCTCCACTCAGA	75
rs2237897	Fw	GAGAACCTTTGAGGCATCCCTGCTGTTCTCGAGATA	73.5
	Re	AAACATGTGAGGCGTTCACAGAAAGGGTTCAGGAA	74.5
rs5219	Fw	CATGTTGGTCAGGCTGGTCTCGAACTCCTGACCTA	75.9
	Re	TGAGGATCAGGATGGCCAGTGGGCACTCCTCAGTCA	77.7
rs2075291	Fw	TTGCTCAGAACCTTGCCACTGTCTGTTTGTTGAAA	71.9
	Re	TTGAGCAAGACCTCAACAATATGAACAAGTTCCTGGAAAA	71.8
rs662799	Fw	GAATCGGGAGCTTGTGAACGTGTGTATGAGTACTGTA	73.2
	Re	GCCCACCAACAGAGAAGAACCTGTTTGTCTGCCAA	76.1
rs2854117	Fw	TTGAGGCTCTGAGATGTTATCTCTGTGACCTGGGT	74.3
	Re	TGGAGTAGAGGGGTGAGGGGCTTCTTCAGACTTGA	75.5
rs12718465	Fw	GTGCTCTTCCTGACGGGTAGGTGTCCCCTAACCTA	76.2
	Re	TCTGTGGGGCCCAGCTCATCAGATATTAGGTGAGGA	74.8
rs11216158	Fw	TCCCGATACAGATGGACCAGTATGTTTGGACATAAAT	72.2
	Re	GAACAGCATCTTACCAAGCAGGCAGTTTCCTTTTC	74
rs7965413	Fw	ACTGTGGATTTAAAGAACATTTGTTGTATTTAGCACAGCATTTA	71.6
	Re	GAGGAAGATGCACACTCCCAAGGAAGAAAAATGGCA	73.8
rs958812	Fw	CATCAATAGTACTCACACACAATAACGCTGCATTTTCCTA	72.2
	Re	GGGTAGAAGAACAGATCTTCTGTCCAGACTTCCCAA	72.8
rs1799986	Fw	TTCACACTCAGGTTTCATGCAGAAAACCTTTTGAAGAAA	72
	Re	TTTGGAGGGTGGACTCTACTGAAGGCCTAGTTTCTA	71.9
rs1417938	Fw	TAGTGGCGCAAACTCCCTTACTGCTTTGGATATAAAT	72.7
	Re	GAAAAACAAGCAAATGTGAGAGGTTTCTCAGATCACACA	71.9
rs3782886	Fw	CAATAAAATTCTCTATTTTAAAGTATACAGTTCATTGGCTTGTA	67.7
	Re	AGCTGATGAGAATGAATAAAGCCATGCATATTGAATATAAA	69.5
rs1411766	Fw	CAAAACTTCAAAAGTGAATATATTTCTCTAGCCAATTTTATA	67.4
	Re	GGCAAAACCTTAGAGTAGGTTCATGCAAATGAAAATACATAAATA	70.5
rs6046	Fw	CCAAATATCACGGAGTACATGTTCTGTGCCGGCTA	73.4
	Re	TCTGAGCGCATGAGCTTTTGCAGCCACTCGATGTA	75.4
rs1255998	Fw	GCCCATTTAAGTCCAGTAGCATTTTACTTTCTACCTAAACAAA	71.5
	Re	CCCTCTGGGATCATTGTAATCCATGAAAAAAATAATTTTA	69.6
rs2467853	Fw	ACCTACAAGATGAAGACTTAAAAGATCAACTAGAAGATCACATA	70.6
	Re	CTGTTCTATCACTGGTGAAGTTAACTTTGATTTCTTGGTTA	71.2
rs1800588	Fw	AACTTAAAGCTACTGTGTTGTGTTTGGAAATTCTGCCAAA	72.3
	Re	AGGCATACCAAAATATATAAATGTTGAACAAATGAAGAAAGTTA	68.9
rs6495446	Fw	TGGCAAATGTAGATGGACCAAGATCAATTTGCCTTTCTA	71.7
	Re	CAGCCAATTAAATCTGCTTTTTATCTACGGTTTATCACTA	70.4
rs5882	Fw	CTATATCAGGTTGCTATTAGGAGACCTGCATCCTGAAA	71.8
	Re	CCTGGACCTCAATTTTCCCTCTGTGGAATGGGCTA	75.2
rs4673	Fw	GGATCGGAGCTCCTCGGATTTGGAGTGGATCCTTA	74.6
	Re	GAGCTTGGTTTCTCACTTGGAGGCTCCGGAACCAA	76.2
rs2243093	Fw	CGCTGTCAGATTCCTCTTGTCACAGTTCACTTCTA	72.4
	Re	ACTGGAATCCCTATCAGGCCTGCATTTCCTCCTCA	75.4
rs2073658	Fw	ATCTAAGGAAGGTGGTATAATATCTCCCAGGGATACAGGAA	72.1
	Re	TTCACAGGTCAATTCTTTGTGATGATGTCACCACAAGAA	71.8
rs1024611	Fw	TGCATTCTCTTCTACGGGATCTGGGAACTTCCAAA	72.5
	Re	CTAGGTTAACAAGCTGAAAGATGCTGAGATCTTTAAATAA	69.5
rs2333227	Fw	TTGGGCTACCAGTTCCTGACTTTTGTTCCTTTCAAA	72.1
	Re	TAGCCTCTAGCCACATCATCAATTATTTCCTTAGGCAAGAA	72.1
rs1862513	Fw	ATCATAAGTCACTGTAGCTTCGAACTCCCGGGCTC	76.4
	Re	TGTCACTTACCCTCTCGGTGGGCTCAGCTAACCAA	76.9
rs5498	Fw	GTAGTCTGTATTTCTTGATCTTCCGCTGGCGGTTATA	72.3
	Re	CCAGAGGTCTCAGAAGGGACCGAGGTGACAGTGAA	77.1
rs1800469	Fw	GTCAGGCTGGGAAACAAGGTAGGAGAAGAGGGTCT	77
	Re	TCAAGAGCACAGACTCTAGAGACTGTCAGAGCTGA	72.7
rs405509	Fw	ATTTGCAAAGCCTCGACTTTTAGCAGGTGCATCATA	72.9
	Re	CTCAAGGATCCCAGACTTGTCCAATTATAGGGCTC	73.2
rs13038305	Fw	CGTGTAGCCCTTGATTTCCAGTAAATGAAACTCAACAAA	71.8
	Re	AAATAACTGTTGCTATTAGTGATCTCAAGTCCCTCACAAA	70.9
rs3918242	Fw	TTCTAACTTGGAATCACCAAACCAGGTTATTGGGCTCTAA	72.3
	Re	AGGAAGTTAATTATCTCCATCTCACAGTCTCATTTATTAGATA	69.2
rs5629	Fw	AAACACAGAGAGGTGAAGCAATCTGGGCAATGTCA	73.8
	Re	CACAGAGACCACATGTCATCGTGTGTCCTTTTTCA	72.3
rs235326	Fw	TGCCTTGGGTCCTCCATGGCCAGAGAGTGTAGAGTA	76.1
	Re	CACTGCCCTGCAGATCACCTTCCAGGTGAAGGTCA	77.5
Tm, Melting temperature
