# Supplementary material for: Identification of an Interaction between VWF rs7965413 and Platelet Count as a Novel Risk Marker for Metabolic Syndrome: An Extensive Search of Candidate Polymorphisms in a Case-Control Study
Source: PLoS One. 2015 Feb 3;10(2):e0117591. doi: 10.1371/journal.pone.0117591 (PMC4315519; doi:10.1371/journal.pone.0117591)
Supplement: S3 Table — (XLSX) [file pone.0117591.s003.xlsx]

## Sheet: Table S3
Table S3. Probes for genotyping the 99 SNPs
rs#	Allele	5′-query probe+ED			3′-query probe+D1_i
		5′-query probe sequence (5′→ 3′)	ED sequence (5′→ 3′)		3′-query probe sequence (5′→ 3′)	D1_i sequence (5′→ 3′)
rs1801133	C	GCGTGATGATGAAATCGG	CCGTGTCCACTCTAGAAAAACCT		CTCCCGCAGACACCTTCTCCTTCA	AGGGGTCTTTAATAACACGACGG
	T	CTGCGTGATGATGAAATCGA	ACCACCGCTTGAATACAAAACAT
rs6131	A	AGTCCATGGTTCCTTCAT	CCGTGTCCACTCTAGAAAAACCT		TGGGGGCTTCCAGGTGCTGAC	GGGATCAATCAATAGGAATCGCG
	G	AGTCCATGGTTCCTTCAC	ACCACCGCTTGAATACAAAACAT
rs1061170	C	ATTTGGAAAATGGATATAATCAAAATC	CCGTGTCCACTCTAGAAAAACCT		ATGGAAGAAAGTTTGTACAGGGTAAATCTATAGACGTTG	GCAGTGATGTCGTTGGTAGAATA
	T	ATTTGGAAAATGGATATAATCAAAATT	ACCACCGCTTGAATACAAAACAT
rs7539542	C	ATGTTAATAAAAGAAAGTACAGAAGAG	CCGTGTCCACTCTAGAAAAACCT		ACTTGGCATTCAAAGATTTCACATGTATGGTCT	CATCTAAAGCGTTCCCAGTTCCA
	G	ATGTTAATAAAAGAAAGTACAGAAGAC	ACCACCGCTTGAATACAAAACAT
rs1539355	A	GCCTTTAGAGAGTCTATGGGTA	CCGTGTCCACTCTAGAAAAACCT		GCCTCTATCCATACCTAGCTTGATTCTTGTCC	GTCCGAAATTACAACGAAGCGAA
	G	CCTTTAGAGAGTCTATGGGTG	ACCACCGCTTGAATACAAAACAT
rs1800872	G	ACTGGCTTCCTACAGG	CCGTGTCCACTCTAGAAAAACCT		ACAGGCGGGGTCACAGGATGTGT	ATGCCAGATAAAAGCGATCCTTC
	T	GACTGGCTTCCTACAGT	ACCACCGCTTGAATACAAAACAT
rs699	C	GGCTGCTCCCTGAC	CCGTGTCCACTCTAGAAAAACCT		GGGAGCCAGTGTGGACAGCACC	GCATCTTGTATGAAGTACCCCCC
	T	CTGGCTGCTCCCTGAT	ACCACCGCTTGAATACAAAACAT
rs4762	C	GCTGCTGCTGTCCAC	CCGTGTCCACTCTAGAAAAACCT		GGTGGTGGGCGTGTTCACAGC	TGGCCTGTATATATCAGAGTGCA
	T	GCTGCTGCTGTCCAT	ACCACCGCTTGAATACAAAACAT
rs1260326	C	GGGTCAGACCTTGCC	CCGTGTCCACTCTAGAAAAACCT		GGTGAGAGTCCAGCCGTGACAAAGGGAC	ATGCCAGATAAAAGCGATCCTTC
	T	GGGTCAGACCTTGCT	ACCACCGCTTGAATACAAAACAT
rs6720173	C	TTTCTCAATGAATTGAATTCCTTC	CCGTGTCCACTCTAGAAAAACCT		AGTGAAGGCACACATTGGATTAGTTGTCACAGA	GCAGATTCATTGGTCAGAGAACA
	G	TTCTCAATGAATTGAATTCCTTG	ACCACCGCTTGAATACAAAACAT
rs4148217	A	ACCGGATCAGCGTCT	CCGTGTCCACTCTAGAAAAACCT		TAAACTGCTGCACCGCCCCAG	AACGTCCAATAGTAACCAGAGCG
	C	CCGGATCAGCGTCG	ACCACCGCTTGAATACAAAACAT
rs5063	A	CCCATGTACAATGCCA	CCGTGTCCACTCTAGAAAAACCT		TGTCCAACGCAGACCTGATGGATTTCAAG	TCTAGGGTATTTGCCTGCTACTC
	G	CCCATGTACAATGCCG	ACCACCGCTTGAATACAAAACAT
rs2544390	C	AGATGAGGGAGACTATGC	CCGTGTCCACTCTAGAAAAACCT		CCAGGAGACAAGTGGCCATGGG	GCACCTAAATTACTACCGGACCT
	T	GAGATGAGGGAGACTATGT	ACCACCGCTTGAATACAAAACAT
rs3755166	A	GGTGCTGAATAATTGCTAAAT	CCGTGTCCACTCTAGAAAAACCT		AAGGATCCAACCTCCCCAACAAAGATCCA	TGCTCTACGAGTTGATAGGTGTA
	G	TGGTGCTGAATAATTGCTAAAC	ACCACCGCTTGAATACAAAACAT
rs696217	G	ACCCGGACTTCCAG	CCGTGTCCACTCTAGAAAAACCT		TTCATCCTCTGCCCCTTCTGCTTGAC	GGGATCAATCAATAGGAATCGCG
	T	CGACCCGGACTTCCAT	ACCACCGCTTGAATACAAAACAT
rs1175544	C	TCCATGCCCTGAATCCG	CCGTGTCCACTCTAGAAAAACCT		TCTGGTGGCTCTACCCTGCGA	CCGTCGCTAATAATCGGATATGG
	T	CCATGCCCTGAATCCA	ACCACCGCTTGAATACAAAACAT
rs2228048	C	CCAATATCCTCGTGAAGAAC	CCGTGTCCACTCTAGAAAAACCT		GACCTAACCTGCTGCCTGTGTGACT	GCAGAGTGAGTTTCATTTAGGCG
	T	CCAATATCCTCGTGAAGAAT	ACCACCGCTTGAATACAAAACAT
rs933135	C	CTCTCCCTCATTGAGCG	CCGTGTCCACTCTAGAAAAACCT		CTACGAGCCCAGCGAGACTGG	GAGTCCCTCCGAATAACTGATGG
	T	CCCTCTCCCTCATTGAGCA	ACCACCGCTTGAATACAAAACAT
rs3732379	C	GCGTCTCCAGGAAAATCATAAC	CCGTGTCCACTCTAGAAAAACCT		GTTGTAGGGTGTCCAGAAGAGGAAAAACACGAT	ATGCCAGATAAAAGCGATCCTTC
	T	CGTCTCCAGGAAAATCATAAT	ACCACCGCTTGAATACAAAACAT
rs1050450	C	GCTGTCTCAAGGGCC	CCGTGTCCACTCTAGAAAAACCT		CAGCTGTGCCTAGGGCGCCC	AGTAGCGATTTCTTAGGATGCCT
	T	GCTGTCTCAAGGGCT	ACCACCGCTTGAATACAAAACAT
rs347685	A	TAGTACTGGCTGGATATAACGA	CCGTGTCCACTCTAGAAAAACCT		AACCCTGGAGCAGTCCAGCTATCTTTTTTTTTTCTTTTT	AGTCGATAAGTAAGAGTGTGGGC
	C	ACTGGCTGGATATAACGC	ACCACCGCTTGAATACAAAACAT
rs388915	A	TTTCTCTTACCCAAATTTGCTCA	CCGTGTCCACTCTAGAAAAACCT		CAGGGAAAAAAATAAATTAAATTAGCCATTTACACCACAG	GTCCCGTTATCTATAAGGGCTGC
	G	CTCTTACCCAAATTTGCTCG	ACCACCGCTTGAATACAAAACAT
rs1764391	C	CCTCAGAATGGCCAAAAAC	CCGTGTCCACTCTAGAAAAACCT		CCCCAAGTCGTCCCAGCAGC	GCAGAGTGAGTTTCATTTAGGCG
	T	CCTCAGAATGGCCAAAAAT	ACCACCGCTTGAATACAAAACAT
rs5186	A	CCTTCAATTCTGAAAAGTAGCTAAT	CCGTGTCCACTCTAGAAAAACCT		GCTCATTTGGTAGTGAAGTGCTGCAGAG	ACCCTGAACAGTATCATGGCTTC
	C	CTTCAATTCTGAAAAGTAGCTAAG	ACCACCGCTTGAATACAAAACAT
rs6141	A	CGACATCAGCATTGTCTCA	CCGTGTCCACTCTAGAAAAACCT		TGTACAGCTCCCTTCCCTGCAGGG	CATCTAAAGCGTTCCCAGTTCCA
	G	ACATCAGCATTGTCTCG	ACCACCGCTTGAATACAAAACAT
rs2241766	G	TGGTTTCCTGGTCATGC	CCGTGTCCACTCTAGAAAAACCT		CCGGGCAGAGCTAATAGCAGTAGAACAG	CATTTGGTCCTCACTGTATGACT
	T	TCGTGGTTTCCTGGTCATGA	ACCACCGCTTGAATACAAAACAT
rs1501299	A	CCTACACTGATATAAACTATATGAAGT	CCGTGTCCACTCTAGAAAAACCT		CATTCATTATTAACTAAGGCCTAGACACAGGGAGA	CGATGACGTAGACCTTAATAGGC
	C	CCTACACTGATATAAACTATATGAAGG	ACCACCGCTTGAATACAAAACAT
rs4961	G	CGAAGCTTCCGAGGAAG	CCGTGTCCACTCTAGAAAAACCT		GGCAGAATGGAAGCAGTCCCAAGT	GCAGATTCATTGGTCAGAGAACA
	T	CGAAGCTTCCGAGGAAT	ACCACCGCTTGAATACAAAACAT
rs11722228	C	AGGACAGTAGAAATGTTTGG	CCGTGTCCACTCTAGAAAAACCT		GATGATCAGGGCTCGATCTCAGCTCT	GAGTCCCTCCGAATAACTGATGG
	T	AGAGGACAGTAGAAATGTTTGA	ACCACCGCTTGAATACAAAACAT
rs1014290	C	GCACAAGATACTGATCTACG	CCGTGTCCACTCTAGAAAAACCT		TCATCCACTGACTCATTCAACAAACATGTGCT	GCAGTGATGTCGTTGGTAGAATA
	T	TGCACAAGATACTGATCTACA	ACCACCGCTTGAATACAAAACAT
rs8192678	A	ACGAAGCAGACAAGACCA	CCGTGTCCACTCTAGAAAAACCT		GTGAACTGAGGGACAGTGATTTCAGTAATGAACAATTCT	AGGGGTCTTTAATAACACGACGG
	G	CGAAGCAGACAAGACCG	ACCACCGCTTGAATACAAAACAT
rs17319721	A	GTAGCAGGGCAAAAACAAA	CCGTGTCCACTCTAGAAAAACCT		GCAGCCATTGATCTAAGTGTAAGGCAGC	CCGTCGCTAATAATCGGATATGG
	G	TAGCAGGGCAAAAACAAG	ACCACCGCTTGAATACAAAACAT
rs72552713	A	GTAATTCAGGTTACGTGGTAT	CCGTGTCCACTCTAGAAAAACCT		AAGTAAGTATTAGTGGGTTTGCATTTTCTGTTTCC	CATGGACGTAATGTAAGTGAGCA
	G	GTAATTCAGGTTACGTGGTAC	ACCACCGCTTGAATACAAAACAT
rs1137100	A	ATTTACTGTTGAAACAAATGTCT	CCGTGTCCACTCTAGAAAAACCT		TTCCTTCAATGTTGTCTGCACATAAGGAGCAG	CTAGCAATCTTTAACCCAGACGG
	G	ATTTACTGTTGAAACAAATGTCC	ACCACCGCTTGAATACAAAACAT
rs1229984	A	GTGGCTGTAGGAATCTGTCA	CCGTGTCCACTCTAGAAAAACCT		CACAGATGACCACGTGGTTAGTGGC	TGCTCTACGAGTTGATAGGTGTA
	G	GGCTGTAGGAATCTGTCG	ACCACCGCTTGAATACAAAACAT
rs1800591	G	TTAAATTTAAACTGTTAATTCATACCACC	CCGTGTCCACTCTAGAAAAACCT		ACCAATCACTTCAAAATAATGTTAAAGTAGATAGA	GTCCCGTTATCTATAAGGGCTGC
	T	TTAAATTTAAACTGTTAATTCATACCACA	ACCACCGCTTGAATACAAAACAT
rs1799883	A	CAACTTCAATGTTTCGAAAAGT	CCGTGTCCACTCTAGAAAAACCT		GCTTGATTCTTTGACTGTGAATTTATTTCCTTCTTG	CGTCCGTTATTTAGAGTTGGCTA
	G	ACTTCAATGTTTCGAAAAGC	ACCACCGCTTGAATACAAAACAT
rs1800592	A	ACACATTAACAAATGCACTT	CCGTGTCCACTCTAGAAAAACCT		GATCAAACTGTGGTCAATCAGAAATCGCTGC	GCATGTCATAAATCACTGGGCTA
	G	GAACACATTAACAAATGCACTC	ACCACCGCTTGAATACAAAACAT
rs1801394	A	GGCCATCGCAGAAGAAATA	CCGTGTCCACTCTAGAAAAACCT		TGTGAGCAAGCTGTGGTACATGGATTTTCT	GTCCCGTTATCTATAAGGGCTGC
	G	GCCATCGCAGAAGAAATG	ACCACCGCTTGAATACAAAACAT
rs11959928	A	GGCAGTTTCCCTCCT	CCGTGTCCACTCTAGAAAAACCT		GCGCACCTTACTGGCAGAGCC	CTAGTACGCTTACAGTAACAGCG
	T	TGGCAGTTTCCCTCCA	ACCACCGCTTGAATACAAAACAT
rs2569190	A	AATCCTTCCTGTTACGGT	CCGTGTCCACTCTAGAAAAACCT		CCCCCTCCCTGAAACATCCTTCATTGCAAT	CGTCCGTTATTTAGAGTTGGCTA
	G	ATCCTTCCTGTTACGGC	ACCACCGCTTGAATACAAAACAT
rs6420094	A	GAGCAACACCCGCTAT	CCGTGTCCACTCTAGAAAAACCT		CTCTGGAGTCGTCTCCACGTGG	GGGATCAATCAATAGGAATCGCG
	G	AGCAACACCCGCTAC	ACCACCGCTTGAATACAAAACAT
rs7756992	A	CATTGCTACATAACTGTAGATCT	CCGTGTCCACTCTAGAAAAACCT		AAAACTAAAATACAGGGGGGAATATTAATTGTCAAAAG	AACGTCCAATAGTAACCAGAGCG
	G	ATTGCTACATAACTGTAGATCC	ACCACCGCTTGAATACAAAACAT
rs1041981	A	GCAGCAGGTTTGAGGT	CCGTGTCCACTCTAGAAAAACCT		TGCTGTGGGCAAGATGCATCTTGG	GCATCAACAGCTTATGTCGAATG
	C	GCAGCAGGTTTGAGGG	ACCACCGCTTGAATACAAAACAT
rs267734	A	AGGTGGTAGATTAGATCCTCT	CCGTGTCCACTCTAGAAAAACCT		CTAAGATTTCCTCCAACTCTGCAATTCTAAAATGTACA	AGGGGTCTTTAATAACACGACGG
	G	GGTGGTAGATTAGATCCTCC	ACCACCGCTTGAATACAAAACAT
rs1800630	A	GCCCTGTCTTCGTTAAGT	CCGTGTCCACTCTAGAAAAACCT		GGGGGTCCCCATACTCGACTTCC	AGTAGCGATTTCTTAGGATGCCT
	C	GCCCTGTCTTCGTTAAGG	ACCACCGCTTGAATACAAAACAT
rs1008438	A	CGGGAATATTCCAGGGT	CCGTGTCCACTCTAGAAAAACCT		TTTCGCCTCCCGTCCTGCCC	AGGGGTCTTTAATAACACGACGG
	C	CGGGAATATTCCAGGGG	ACCACCGCTTGAATACAAAACAT
rs2070600	A	CTCGTGTCCTTCCCAACA	CCGTGTCCACTCTAGAAAAACCT		GCTCCCTCTTCCTTCCGGCTG	AGATCCTCATATCGACAACCGAA
	G	TCGTGTCCTTCCCAACG	ACCACCGCTTGAATACAAAACAT
rs2016520	C	ATGGACCTCTACAGGG	CCGTGTCCACTCTAGAAAAACCT		TGGTTCCCATCAGCCTGGGC	CCATCCTGAGATTTGGACTGACT
	T	AGATGGACCTCTACAGGA	ACCACCGCTTGAATACAAAACAT
rs881858	A	CAGGCTGCTGTTATGCAATA	CCGTGTCCACTCTAGAAAAACCT		ATCCCGCCGTGGGTCCACTG	CTAGCAATCTTTAACCCAGACGG
	G	GGCTGCTGTTATGCAATG	ACCACCGCTTGAATACAAAACAT
rs1044498	A	CAGATGACTGCAAGGACA	CCGTGTCCACTCTAGAAAAACCT		AGGGCGACTGCTGCATCAACTACA	CTAGTACGCTTACAGTAACAGCG
	C	AGATGACTGCAAGGACC	ACCACCGCTTGAATACAAAACAT
rs2431260	C	ACTATACAATTCATCCATGAAAG	CCGTGTCCACTCTAGAAAAACCT		CAGAAACCACTTGTACCCCAAAAGCTATTGAAA	GGGATCAATCAATAGGAATCGCG
	G	ACTATACAATTCATCCATGAAAC	ACCACCGCTTGAATACAAAACAT
rs8089	G	AGAGGATAAATATCAATGGAACG	CCGTGTCCACTCTAGAAAAACCT		CAGAGATGAACATCTAACCCACTAGAGGAAACC	GCAGATTCATTGGTCAGAGAACA
	T	AGAGGATAAATATCAATGGAACT	ACCACCGCTTGAATACAAAACAT
rs1800796	C	GCAGTTCTACAACAGCCC	CCGTGTCCACTCTAGAAAAACCT		CTCACAGGGAGAGCCAGAACACAGAAGAACT	CGTCCGTTATTTAGAGTTGGCTA
	G	CAGTTCTACAACAGCCG	ACCACCGCTTGAATACAAAACAT
rs864745	A	ATGCTCAAATATAATTTGAACTGTTAT	CCGTGTCCACTCTAGAAAAACCT		AATGTTTTGAATGGTTGTAGGAAATGTTCAA	GCAGATTCATTGGTCAGAGAACA
	G	TGCTCAAATATAATTTGAACTGTTAC	ACCACCGCTTGAATACAAAACAT
rs6685323	C	GCCACCTATGTTCTCTACC	CCGTGTCCACTCTAGAAAAACCT		ATGGTGACAGAGGGAACAGAGGGAG	TGGCCTGTATATATCAGAGTGCA
	T	GCCACCTATGTTCTCTACT	ACCACCGCTTGAATACAAAACAT
rs1799884	A	CCAGGGCTTACTGTGT	CCGTGTCCACTCTAGAAAAACCT		TCCTGAGAGGGCCTGTGGTTGTC	GCATCAACAGCTTATGTCGAATG
	G	CCAGGGCTTACTGTGC	ACCACCGCTTGAATACAAAACAT
rs2072183	C	GGTAGAAGGTGGAGTCG	CCGTGTCCACTCTAGAAAAACCT		AGGGCCTGGGGGCGGGCTAT	GCAGTGATGTCGTTGGTAGAATA
	G	GGTAGAAGGTGGAGTCC	ACCACCGCTTGAATACAAAACAT
rs2070744	C	GCTCTTCCCTGGCC	CCGTGTCCACTCTAGAAAAACCT		GGCTGACCCTGCCTCAGCCC	ACCCTGAACAGTATCATGGCTTC
	T	AAGCTCTTCCCTGGCT	ACCACCGCTTGAATACAAAACAT
rs1799983	G	AAGAGTTCTGGGGGC	CCGTGTCCACTCTAGAAAAACCT		TCATCTGGGGCCTGCAGCAGC	ACCCTGAACAGTATCATGGCTTC
	T	GGAAGAGTTCTGGGGGA	ACCACCGCTTGAATACAAAACAT
rs328	C	TGACAAGTCTCTGAATAAGAAGTC	CCGTGTCCACTCTAGAAAAACCT		AGGCTGGTGAGCATTCTGGGC	CGATGACGTAGACCTTAATAGGC
	G	ACAAGTCTCTGAATAAGAAGTG	ACCACCGCTTGAATACAAAACAT
rs10109414	C	TTTCTTGAATCATAATATGACATGC	CCGTGTCCACTCTAGAAAAACCT		AGAAAAATTAACAGTAAAAATTTTAAATTTAAAACTATTT	TGGTGGGTCAATTCTTGGAGATG
	T	GTTTCTTGAATCATAATATGACATGT	ACCACCGCTTGAATACAAAACAT
rs1346044	C	CCTTTTGTTGACATCACG	CCGTGTCCACTCTAGAAAAACCT		TGAAGGTTGAAGTCCGCTGTCAGGAC	GCATCAACAGCTTATGTCGAATG
	T	CTCCTTTTGTTGACATCACA	ACCACCGCTTGAATACAAAACAT
rs2020918	C	TCTCCCAAAGGAGCCC	CCGTGTCCACTCTAGAAAAACCT		GCCCCAGACACAGCCATGGC	GCATCTTGTATGAAGTACCCCCC
	T	TCTCCCAAAGGAGCCT	ACCACCGCTTGAATACAAAACAT
rs4744712	A	AACAAAGGTCACATAAACCT	CCGTGTCCACTCTAGAAAAACCT		ATTAACCAGGGGCATTGGAGTCGG	GCAGAGTGAGTTTCATTTAGGCG
	C	ACAAAGGTCACATAAACCG	ACCACCGCTTGAATACAAAACAT
rs501120	A	AGTAGCTTAAATTAAATGCACTTT	CCGTGTCCACTCTAGAAAAACCT		GGAGTGTGAGAATTAATTTTTTTCAATTAAAAAATATTTT	GTCCCGTTATCTATAAGGGCTGC
	G	AGTAGCTTAAATTAAATGCACTTC	ACCACCGCTTGAATACAAAACAT
rs2072660	C	CACCCTGAGGAGTGAC	CCGTGTCCACTCTAGAAAAACCT		GGGCAAGGGGCCAGGAAGGG	CATTTGGTCCTCACTGTATGACT
	T	TCCACCCTGAGGAGTGAT	ACCACCGCTTGAATACAAAACAT
rs2237897	C	CAGGGAGCTGGGGAC	CCGTGTCCACTCTAGAAAAACCT		GAGGGGCCTCATCCTTCCCCT	GCAGTGATGTCGTTGGTAGAATA
	T	CAGGGAGCTGGGGAT	ACCACCGCTTGAATACAAAACAT
rs5219	C	ACGGTACCTGGGCTC	CCGTGTCCACTCTAGAAAAACCT		GGCAGGGTCCTCTGCCAGGC	GTCCGAAATTACAACGAAGCGAA
	T	ACGGTACCTGGGCTT	ACCACCGCTTGAATACAAAACAT
rs2075291	G	GCTCTTTGAAGCGGCC	CCGTGTCCACTCTAGAAAAACCT		GGTGTGGTGCACCACGCGGC	GCATCTTGTATGAAGTACCCCCC
	T	GCTCTTTGAAGCGGCA	ACCACCGCTTGAATACAAAACAT
rs662799	A	GGAACTGGAGCGAAAGTA	CCGTGTCCACTCTAGAAAAACCT		AGATTTGCCCCATGAGGAAAAGCTGAAC	CATGGACGTAATGTAAGTGAGCA
	G	GAACTGGAGCGAAAGTG	ACCACCGCTTGAATACAAAACAT
rs2854117	A	GTAAAGGCACAGAAGACCA	CCGTGTCCACTCTAGAAAAACCT		GGCATCAGTGGCTCCGGCAAG	TGCTCTACGAGTTGATAGGTGTA
	G	AGGCACAGAAGACCG	ACCACCGCTTGAATACAAAACAT
rs12718465	C	CCAGTTTGAAGGCTCCG	CCGTGTCCACTCTAGAAAAACCT		CCTTGGGAAAACAGCTAAAGTAAGGACCC	AGATCCTCATATCGACAACCGAA
	T	TCCCAGTTTGAAGGCTCCA	ACCACCGCTTGAATACAAAACAT
rs11216158	A	ACTAATATTTTGGAAAGGAAGGAA	CCGTGTCCACTCTAGAAAAACCT		GTCTTTCTGGACAGAGCTGATGGAAAAATACATAACA	GCATCAACAGCTTATGTCGAATG
	G	ACTAATATTTTGGAAAGGAAGGAG	ACCACCGCTTGAATACAAAACAT
rs7965413	C	GGCGTGAACCACCG	CCGTGTCCACTCTAGAAAAACCT		TGCCCGGCCCCCCAATGGCC	CATTTGGTCCTCACTGTATGACT
	T	GGCGTGAACCACCA	ACCACCGCTTGAATACAAAACAT
rs958812	C	CTTTTATTTTTCTTTTTAGATCAGGC	CCGTGTCCACTCTAGAAAAACCT		TGGTTAGGCAGATAAGTGGGCATAAGTGGA	ACCCTGAACAGTATCATGGCTTC
	T	CCTTTTATTTTTCTTTTTAGATCAGGT	ACCACCGCTTGAATACAAAACAT
rs1799986	C	CCCTCATCTGAGCCG	CCGTGTCCACTCTAGAAAAACCT		TCCATGCAGTCCTGGACCCCA	CATTTGGTCCTCACTGTATGACT
	T	CCCCTCATCTGAGCCA	ACCACCGCTTGAATACAAAACAT
rs1417938	A	CCCCCATACCTCAGATCAAAA	CCGTGTCCACTCTAGAAAAACCT		CTCTCCCATAGCCTGGGGTGGC	AGGGGTCTTTAATAACACGACGG
	T	CCCCATACCTCAGATCAAAT	ACCACCGCTTGAATACAAAACAT
rs3782886	A	CAGCTAGTGTATGTGGAAAGA	CCGTGTCCACTCTAGAAAAACCT		GCTGAAGTGCTCAAATCTGAAGATGTAAGTGTGA	TGGCCTGTATATATCAGAGTGCA
	G	GCTAGTGTATGTGGAAAGG	ACCACCGCTTGAATACAAAACAT
rs1411766	C	ATTCTCTCTTCATTCGTGC	CCGTGTCCACTCTAGAAAAACCT		GATTCAGCAACTAGCCGCCTTTTCCTAGG	GCATCAACAGCTTATGTCGAATG
	T	CTATTCTCTCTTCATTCGTGT	ACCACCGCTTGAATACAAAACAT
rs6046	C	GCCACCCACTACCG	CCGTGTCCACTCTAGAAAAACCT		GGGCACGTGGTACCTGACGG	CCATCCTGAGATTTGGACTGACT
	T	ATGCCACCCACTACCA	ACCACCGCTTGAATACAAAACAT
rs1255998	C	GCATCTGTTGGCAGG	CCGTGTCCACTCTAGAAAAACCT		CACAGCTGACCACACAATCCCAGTC	CTAGCAATCTTTAACCCAGACGG
	G	GCATCTGTTGGCAGC	ACCACCGCTTGAATACAAAACAT
rs2467853	G	CTTTTCAACTTTGTTGGTTGG	CCGTGTCCACTCTAGAAAAACCT		AAAATCCAGTATTTTGTATATAATAAATAGTCCTGAATCC	TGGTGGGTCAATTCTTGGAGATG
	T	CTTTTCAACTTTGTTGGTTGT	ACCACCGCTTGAATACAAAACAT
rs1800588	C	CCCTTCACCCCCG	CCGTGTCCACTCTAGAAAAACCT		TGTCAAAAGGAGCTGACGAAGAAGCAAAGA	TCTAGGGTATTTGCCTGCTACTC
	T	AAACCCTTCACCCCCA	ACCACCGCTTGAATACAAAACAT
rs6495446	C	ATTAATTTGCTAGAATTAAGAGACTG	CCGTGTCCACTCTAGAAAAACCT		CAGGTAAAGATAGTTTTTTTAATACCTCTTTTTGCT	ATGCCAGATAAAAGCGATCCTTC
	T	GGATATTAATTTGCTAGAATTAAGAGACTA	ACCACCGCTTGAATACAAAACAT
rs5882	A	GCAGCTCCGAGTCCA	CCGTGTCCACTCTAGAAAAACCT		TCCAGAGCTTCCTGCAGTCAATGATCACCGCT	CCGTCGCTAATAATCGGATATGG
	G	CAGCTCCGAGTCCG	ACCACCGCTTGAATACAAAACAT
rs4673	C	ACGGCGGTCATGTG	CCGTGTCCACTCTAGAAAAACCT		CTTCTGTCCCCTGGGGGAGGG	AAGTGGACTGTACCTGACAAATG
	T	CCACGGCGGTCATGTA	ACCACCGCTTGAATACAAAACAT
rs2243093	C	CCTTGCCCACAGGC	CCGTGTCCACTCTAGAAAAACCT		CCTCATGCCTCTCCTCCTCTTGCTG	GTCCGAAATTACAACGAAGCGAA
	T	CCTTGCCCACAGGT	ACCACCGCTTGAATACAAAACAT
rs2073658	A	AGCAGGTATTAGGACCAT	CCGTGTCCACTCTAGAAAAACCT		TTATGGTAGCTAGGTGTGGTGTCTCACACC	CGATGACGTAGACCTTAATAGGC
	G	AGCAGGTATTAGGACCAC	ACCACCGCTTGAATACAAAACAT
rs1024611	C	AGAAAGTCTTCTGGAAAGTGAC	CCGTGTCCACTCTAGAAAAACCT		AGCTGTCTGCCTCCCACTTCTGC	CATGGACGTAATGTAAGTGAGCA
	T	GAAAGTCTTCTGGAAAGTGAT	ACCACCGCTTGAATACAAAACAT
rs2333227	C	CCTCAAGTGATCCACCC	CCGTGTCCACTCTAGAAAAACCT		GCCTCAGCCTCCCAAAGTGCTGG	TGGCCTGTATATATCAGAGTGCA
	T	CCTCAAGTGATCCACCT	ACCACCGCTTGAATACAAAACAT
rs1862513	C	AGTCTCTGGACATGAAGAG	CCGTGTCCACTCTAGAAAAACCT		GGAGGCCCTGTTGGAAGTGGG	AAGTGGACTGTACCTGACAAATG
	G	AGTCTCTGGACATGAAGAC	ACCACCGCTTGAATACAAAACAT
rs5498	A	ACATTCACGGTCACCTT	CCGTGTCCACTCTAGAAAAACCT		GCGGGTGACCTCCCCTTGAG	GCATGTCATAAATCACTGGGCTA
	G	ACATTCACGGTCACCTC	ACCACCGCTTGAATACAAAACAT
rs1800469	C	CTGACCCTTCCATCCC	CCGTGTCCACTCTAGAAAAACCT		TCAGGTGTCCTGTTGCCCCCT	CCATCCTGAGATTTGGACTGACT
	T	CTGACCCTTCCATCCT	ACCACCGCTTGAATACAAAACAT
rs405509	A	ACACCTCGCCCAGTAATA	CCGTGTCCACTCTAGAAAAACCT		CAGACACCCTCCTCCATTCTGGGG	AAGTGGACTGTACCTGACAAATG
	C	ACCTCGCCCAGTAATC	ACCACCGCTTGAATACAAAACAT
rs13038305	C	CTGAGTGGTTCTACCCC	CCGTGTCCACTCTAGAAAAACCT		ACAAAGGAGCCTTTGGACTTGCTGAG	CATTTGGTCCTCACTGTATGACT
	T	GCTGAGTGGTTCTACCCT	ACCACCGCTTGAATACAAAACAT
rs3918242	C	GTAGCTGGTATTATAGGCG	CCGTGTCCACTCTAGAAAAACCT		TGCGCCACCACGCCTGGCTA	GCACCTAAATTACTACCGGACCT
	T	GAGTAGCTGGTATTATAGGCA	ACCACCGCTTGAATACAAAACAT
rs5629	A	TCGCAGGTTGAATTCTCT	CCGTGTCCACTCTAGAAAAACCT		CCCGTCTGCCATGGGCATGG	TCTAGGGTATTTGCCTGCTACTC
	C	CGCAGGTTGAATTCTCG	ACCACCGCTTGAATACAAAACAT
rs235326	C	GTGACCGTGCAGGTC	CCGTGTCCACTCTAGAAAAACCT		CTTCCCCAGTGTGAGTGCCGG	GAGTCCCTCCGAATAACTGATGG
	T	GTGACCGTGCAGGTT	ACCACCGCTTGAATACAAAACAT
ED, end digit; D1, first digit
