# Supplementary material for: Identification of an Interaction between VWF rs7965413 and Platelet Count as a Novel Risk Marker for Metabolic Syndrome: An Extensive Search of Candidate Polymorphisms in a Case-Control Study
Source: PLoS One. 2015 Feb 3;10(2):e0117591. doi: 10.1371/journal.pone.0117591 (PMC4315519; doi:10.1371/journal.pone.0117591)
Supplement: S4 Table — (XLSX) [file pone.0117591.s004.xlsx]

## Sheet: Table S4
Table S4. Multiple logistic regression analysis of the association between 98 SNPs and MetS in a screening analysis
SNP	Chr	Position (GRCh37)	Near gene	Minor/ major alleles	HWE P value	n			MAF			Logistic regression analysis
						Case	Control		Case	Control		OR (95%CI)	P value
rs1801133	1	11856378	MTHFR	T/C	0.8611	360	1982		0.3708	0.3847		0.93 (0.79–1.10)	0.411541
rs5063	1	11907648	NPPA, NPPA–AS1	A/G	0.407	360	1981		0.09722	0.09616		1.01 (0.77–1.33)	0.925186
rs1764391	1	35260769	GJA4	T/C	1	360	1983		0.1694	0.1851		0.90 (0.73–1.11)	0.327903
rs1137100	1	66036441	LEPR	A/G	0.852	360	1982		0.2153	0.2094		1.05 (0.87–1.28)	0.59151
rs267734	1	150951477	CERS2, ANXA9	G/A	0.5804	360	1983		0.03889	0.03833		1.02 (0.67–1.54)	0.935191
rs6685323	1	154295592	AQP10	T/C	0.1504	360	1983		0.2361	0.2509		0.93 (0.77–1.12)	0.437374
rs2072660	1	154548721	CHRNB2	T/C	0.4794	360	1981		0.2542	0.2547		0.99 (0.83–1.19)	0.943156
rs1417938	1	159684186	CRP	A/T	0.7163	360	1983		0.07222	0.0585		1.27 (0.93–1.75)	0.138793
rs2073658	1	161010762	USF1, TSTD1	A/G	0.1053	358	1976		0.2416	0.2179		1.12 (0.93–1.35)	0.222109
rs6131	1	169580885	SELP	A/G	0.6931	357	1975		0.1485	0.1567		0.95 (0.75–1.18)	0.624157
rs1061170	1	196659237	CFH	C/T	1	360	1978		0.06944	0.06673		1.06 (0.78–1.46)	0.701142
rs7539542	1	202909974	ADIPOR1	C/G	0.559	360	1983		0.2347	0.2282		1.05 (0.87–1.26)	0.643036
rs1539355	1	202924080	ADIPOR1	G/A	0.4311	360	1983		0.1569	0.1546		1.03 (0.83–1.28)	0.791323
rs1800872	1	206946407	IL10	G/T	0.8514	360	1982		0.3444	0.3252		1.09 (0.92–1.29)	0.340209
rs699	1	230845794	AGT	T/C	0.5519	360	1983		0.2042	0.1919		1.10 (0.90–1.34)	0.37318
rs4762	1	230845977	AGT	T/C	0.7338	360	1983		0.1	0.1019		0.98 (0.75–1.28)	0.891186
rs1260326	2	27730940	GCKR	C/T	0.5569	360	1982		0.4444	0.4372		1.04 (0.88–1.21)	0.673205
rs6720173	2	44040401	ABCG5	C/G	0.5091	360	1982		0.125	0.1251		1.03 (0.81–1.31)	0.805278
rs4148217	2	44099433	ABCG8	A/C	0.4336	360	1983		0.1194	0.1203		0.99 (0.78–1.26)	0.942157
rs2544390	2	170204846	LRP2	C/T	0.2308	360	1983		0.45	0.4977		0.84 (0.71–0.98)	0.0272537
rs3755166	2	170219881	LRP2	A/G	0.6788	359	1978		0.5	0.4828		1.07 (0.92–1.26)	0.37892
rs696217	3	10331457	GHRL, GHRLOS	T/G	0.8972	360	1983		0.2097	0.1982		1.06 (0.87–1.30)	0.533629
rs1175544	3	12467044	PPARG	A/G	0.4585	360	1982		0.3986	0.3829		1.08 (0.92–1.28)	0.353284
rs2228048	3	30713842	TGFBR2	T/C	0.3857	360	1980		0.2792	0.2523		1.13 (0.95–1.35)	0.16845
rs933135	3	38052725	PLCD1	T/C	0.4342	359	1983		0.2869	0.2695		1.11 (0.93–1.32)	0.260935
rs3732379	3	39307256	CX3CR1	T/C	0.4822	358	1982		0.05447	0.04415		1.24 (0.86–1.78)	0.251494
rs1050450	3	49394834	GPX1	T/C	1	359	1983		0.0766	0.0711		1.11 (0.82–1.51)	0.494094
rs347685	3	141807137	TFDP2	C/A	0.2804	360	1983		0.3167	0.298		1.07 (0.90–1.27)	0.43785
rs388915	3	148447756	AGTR1	G/A	0.633	359	1982		0.1588	0.1524		1.07 (0.86–1.33)	0.548163
rs5186	3	148459988	AGTR1	C/A	0.569	360	1982		0.07222	0.07972		0.91 (0.67–1.24)	0.560712
rs6141	3	184090266	THPO	A/G	0.1677	360	1978		0.4403	0.4499		0.95 (0.81–1.12)	0.544711
rs2241766	3	186570892	ADIPOQ, ADIPOQ–AS1	G/T	0.3258	360	1983		0.3014	0.3001		0.99 (0.83–1.19)	0.949808
rs1501299	3	186571123	ADIPOQ, ADIPOQ–AS1	A/C	0.7611	359	1980		0.3022	0.2826		1.10 (0.92–1.30)	0.30582
rs4961	4	2906707	ADD1	G/T	0.6463	360	1983		0.4722	0.4468		1.12 (0.95–1.31)	0.172225
rs11722228	4	9915741	SLC2A9	T/C	0.1714	359	1976		0.312	0.3029		1.06 (0.89–1.26)	0.541649
rs1014290	4	10001861	SLC2A9	C/T	0.4416	360	1980		0.4181	0.4081		1.03 (0.87–1.21)	0.746866
rs8192678	4	23815662	PPARGC1A	A/G	0.9668	360	1983		0.4681	0.4523		1.07 (0.91–1.26)	0.382879
rs17319721	4	77368847	SHROOM3	A/G	0.6914	360	1982		0.08889	0.08476		1.07 (0.81–1.43)	0.621753
rs72552713	4	89052957	ABCG2	T/C	0.1626	360	1983		0.03333	0.02295		1.48 (0.94–2.33)	0.0933072
rs1229984	4	100239319	ADH1B	G/A	0.7693	360	1981		0.2319	0.2277		1.00 (0.83–1.21)	0.997561
rs1800591	4	100495488	MTTP	T/G	0.4908	360	1981		0.1833	0.1567		1.18 (0.95–1.45)	0.127875
rs1799883	4	120241902	FABP2	T/C	0.3583	360	1981		0.3361	0.343		0.94 (0.80–1.12)	0.510073
rs1800592	4	141493961	UCP1, TBC1D9	G/A	0.7723	360	1982		0.4556	0.5018		0.83 (0.70–0.97)	0.0217542
rs1801394	5	7870973	MTRR, FASTKD3	G/A	0.734	359	1982		0.3245	0.304		1.10 (0.93–1.31)	0.257062
rs11959928	5	39397132	DAB2	A/T	0.4708	360	1981		0.2167	0.2214		0.98 (0.81–1.18)	0.800268
rs2569190	5	140012916	CD14	G/A	0.2126	360	1982		0.4569	0.4654		0.97 (0.82–1.14)	0.714708
rs6420094	5	176817636	SLC34A1	G/A	0.3379	360	1983		0.3069	0.3159		0.94 (0.79–1.12)	0.485894
rs7756992	6	20679709	CDKAL1	G/A	0.6788	360	1982		0.4569	0.4826		0.90 (0.76–1.05)	0.183789
rs1041981	6	31540784	LTA	A/C	0.3281	358	1977		0.3631	0.3698		0.98 (0.83–1.16)	0.813211
rs1800630	6	31542476	TNF	A/C	0.9384	360	1973		0.1653	0.1584		1.04 (0.84–1.29)	0.725911
rs1008438	6	31783208	HSPA1L	G/T	0.6109	360	1982		0.4083	0.4215		0.97 (0.82–1.14)	0.692076
rs2070600	6	32151443	AGER	A/G	0.7391	360	1983		0.1639	0.1415		1.17 (0.94–1.45)	0.158784
rs2016520	6	35378778	PPARD	G/A	0.416	360	1982		0.2222	0.2061		1.14 (0.93–1.38)	0.203961
rs881858	6	43806609	VEGFA, C6orf223	G/A	0.6251	360	1983		0.1139	0.121		0.94 (0.73–1.21)	0.628203
rs1044498	6	132172368	ENPP1	C/A	0.6267	359	1983		0.09331	0.09405		0.98 (0.75–1.30)	0.90985
rs2431260	6	152192331	ESR1	G/C	0.7695	360	1983		0.4444	0.442		0.99 (0.85–1.17)	0.947436
rs8089	6	169617726	THBS2	G/T	0.7069	360	1982		0.09583	0.09006		1.08 (0.82–1.41)	0.59858
rs1800796	7	22766246	IL6	G/C	0.6947	359	1982		0.2242	0.2472		0.89 (0.74–1.08)	0.238517
rs864745	7	28180556	JAZF1	G/A	0.3965	360	1981		0.2153	0.2186		0.98 (0.81–1.19)	0.845758
rs1799884	7	44229068	GCK	A/G	0.1709	360	1980		0.1903	0.1846		1.02 (0.83–1.26)	0.836592
rs2072183	7	44579180	NPC1L1	G/C	0.4868	359	1983		0.39	0.3888		1.00 (0.85–1.18)	0.973495
rs2070744	7	150690079	NOS3	C/T	0.9206	360	1982		0.1111	0.1188		0.95 (0.74–1.22)	0.68207
rs1799983	7	150696111	NOS3	T/G	0.4624	360	1982		0.07083	0.07719		0.92 (0.67–1.25)	0.595069
rs328	8	19819724	LPL	G/C	0.5799	360	1983		0.125	0.1293		0.95 (0.75–1.21)	0.692918
rs10109414	8	23751151	STC1, ADAM28	T/C	0.2683	360	1982		0.2056	0.1963		1.05 (0.87–1.28)	0.599806
rs1346044	8	31024654	WRN	C/T	0.4179	360	1977		0.07639	0.06702		1.13 (0.83–1.54)	0.423785
rs2020918	8	42072438	PLAT, IKBKB	T/C	0.8415	360	1981		0.2986	0.2908		1.06 (0.89–1.26)	0.524975
rs4744712	9	71434707	PIP5K1B	A/C	1	360	1983		0.4	0.3933		1.03 (0.88–1.22)	0.685835
rs501120	10	44753867	HNRNPA3P1, CXCL12	G/A	1	360	1981		0.3431	0.3402		1.02 (0.87–1.21)	0.774383
rs2237897	11	2858546	KCNQ1	T/C	0.4273	360	1982		0.3583	0.3776		0.93 (0.79–1.09)	0.36958
rs5219	11	17409572	KCNJ11	T/C	0.05901	359	1969		0.3482	0.3629		0.95 (0.81–1.12)	0.546634
rs2075291	11	116661392	APOA5	T/G	1	360	1982		0.08333	0.06483		1.32 (0.98–1.78)	0.0675115
rs662799	11	116663707	APOA5	G/A	0.5152	360	1983		0.3681	0.3268		1.21 (1.03–1.43)	0.0233351
rs2854117	11	116700142	APOC3	A/G	0.5896	360	1982		0.4847	0.4649		1.09 (0.93–1.28)	0.293016
rs12718465	11	116707736	APOA1	T/C	0.8259	360	1983		0.04722	0.04992		0.98 (0.67–1.42)	0.908488
rs11216158	11	116711350	APOA1, SIK3	A/G	0.1123	359	1983		0.1574	0.1757		0.87 (0.70–1.08)	0.217171
rs7965413	12	6234889	VWF	T/C	0.7695	360	1980		0.4	0.452		0.81 (0.69–0.96)	0.0123148
rs958812	12	12049662	ETV6, BCL2L14	T/C	0.7574	360	1980		0.3486	0.3793		0.86 (0.73–1.02)	0.0863969
rs1799986	12	57535266	LRP1	T/C	0.586	360	1983		0.1	0.1074		0.92 (0.71–1.20)	0.540096
rs3782886	12	112110489	BRAP	G/A	0.4081	360	1980		0.2694	0.2775		0.94 (0.79–1.13)	0.518391
rs1411766	13	110252160	MYO16, IRS2	T/C	0.5145	360	1982		0.1306	0.1022		1.31 (1.03–1.67)	0.0304756
rs6046	13	113773159	F7	T/C	0.5795	360	1983		0.05556	0.06077		0.93 (0.65–1.31)	0.662022
rs1255998	14	64693871	ESR2	G/C	0.7656	360	1983		0.4306	0.4107		1.09 (0.93–1.29)	0.274699
rs2467853	15	45698793	SPATA5L1	T/G	0.3147	359	1976		0.039	0.05693		0.68 (0.45–1.01)	0.0581711
rs1800588	15	58723675	LIPC	C/T	0.8042	360	1982		0.5097	0.4874		1.12 (0.96–1.32)	0.156047
rs6495446	15	80154982	MTHFS, ST20–MTHFS	T/C	0.722	360	1983		0.1653	0.178		0.90 (0.73–1.12)	0.352743
rs5882	16	57016092	CETP	A/G	0.5628	360	1983		0.4931	0.4884		1.01 (0.86–1.19)	0.894048
rs4673	16	88713236	CYBA	T/C	0.3912	358	1972		0.08659	0.09483		0.92 (0.69–1.22)	0.556029
rs2243093	17	4835895	GP1BA	C/T	0.3354	360	1976		0.2806	0.2864		0.96 (0.81–1.15)	0.659367
rs1024611	17	32579788	ASIC2, CCL2	T/C	0.8917	359	1982		0.3719	0.3466		1.12 (0.95–1.32)	0.184484
rs2333227	17	56358762	MPO	T/C	0.8149	360	1983		0.09861	0.09733		1.04 (0.80–1.36)	0.767775
rs5498	19	10395683	ICAM1, ICAM4	G/A	0.9652	356	1963		0.3792	0.3928		0.94 (0.80–1.11)	0.485867
rs1800469	19	41860296	TGFB1, B9D2	C/T	0.4567	359	1980		0.4889	0.4884		0.99 (0.85–1.16)	0.929415
rs405509	19	45408836	APOE	C/A	0.389	360	1983		0.2792	0.2862		0.97 (0.81–1.15)	0.701434
rs13038305	20	23610262	CST3	T/C	0.4113	360	1981		0.1333	0.1295		1.03 (0.82–1.31)	0.776727
rs3918242	20	44635976	MMP9	T/C	0.1011	360	1982		0.1639	0.1559		1.06 (0.85–1.32)	0.60636
rs5629	20	48129706	PTGIS	A/C	0.6918	359	1983		0.2591	0.2368		1.15 (0.96–1.39)	0.136511
rs235326	21	46311813	ITGB2	T/C	0.2298	360	1982		0.25	0.2538		1.00 (0.83–1.20)	0.999819
HWE, Hardy Weinberg equilibrium; MAF, minor allele frequency; OR, odds ratio; CI, confidence interval. HWE P values were calculated by Fisher’s exact test. OR and P values were calculated by multiple logistic regression analysis with adjustment for age. OR value represents increased risk of MetS per minor allele copy in each SNP.
