# Supplementary material for: Identification of an Interaction between VWF rs7965413 and Platelet Count as a Novel Risk Marker for Metabolic Syndrome: An Extensive Search of Candidate Polymorphisms in a Case-Control Study
Source: PLoS One. 2015 Feb 3;10(2):e0117591. doi: 10.1371/journal.pone.0117591 (PMC4315519; doi:10.1371/journal.pone.0117591)
Supplement: S5 Table — (XLSX) [file pone.0117591.s005.xlsx]

## Sheet: Table S5
Table S5. Multiple logistic regression analysis including interactions between five SNPs and 15 clinical parameters in 2001 for MetS
SNP	Near gene	Chr	Position (GRCh37)	Minor/ major alleles	N		CP	Term	Model 1			Model 2			Model 3
					Case	Control			OR (95%CI)	P value		OR (95%CI)	P value		OR (95%CI)	P value
rs2544390	LRP2	2	170204846	C/T	360	1983	BMI	SNP	0.85 (0.69–1.05)	0.123492		0.81 (0.65–1)	0.0552216		0.81 (0.65–1.02)	0.0680014
								CP	3.19 (2.78–3.68)	6.81837e-59		1.82 (1.55–2.14)	2.74317e-13		2.74 (2.36–3.17)	4.8844e-41
								Interaction	1.09 (0.9–1.33)	0.372232		1.09 (0.91–1.32)	0.345796		1.09 (0.89–1.34)	0.411319
							SBP	SNP	0.88 (0.73–1.05)	0.145695		0.84 (0.69–1.01)	0.0687997		0.84 (0.7–1)	0.0519173
								CP	1.94 (1.73–2.18)	1.45004e-28		1.1 (0.96–1.26)	0.16882		1.24 (1.08–1.42)	0.00241508
								Interaction	0.95 (0.8–1.12)	0.522318		0.97 (0.82–1.15)	0.734616		0.94 (0.8–1.11)	0.488906
							DBP	SNP	0.89 (0.75–1.07)	0.22563		0.85 (0.7–1.03)	0.0984232		0.85 (0.71–1.02)	0.0859071
								CP	1.99 (1.76–2.26)	3.34884e-28		1.15 (1–1.32)	0.0489466		1.31 (1.14–1.51)	0.000114038
								Interaction	0.91 (0.77–1.08)	0.294876		0.95 (0.8–1.13)	0.576929		0.92 (0.78–1.09)	0.349849
							Total cholesterol	SNP	0.87 (0.74–1.04)	0.119369		0.86 (0.71–1.03)	0.106109		0.84 (0.7–1)	0.0530239
								CP	1.56 (1.39–1.75)	7.42912e-14		1.2 (1.05–1.36)	0.00710119		1.31 (1.15–1.48)	2.66822e-05
								Interaction	0.9 (0.77–1.05)	0.181716		0.88 (0.74–1.05)	0.150566		0.89 (0.76–1.05)	0.182651
							log10(HDL-cholesterol)	SNP	0.79 (0.66–0.95)	0.0131314		0.8 (0.66–0.98)	0.0286517		0.79 (0.65–0.95)	0.0130151
								CP	0.49 (0.43–0.55)	5.39594e-29		0.71 (0.62–0.81)	1.22318e-06		0.61 (0.53–0.7)	3.88252e-13
								Interaction	0.98 (0.83–1.16)	0.813559		0.98 (0.82–1.18)	0.863391		1 (0.84–1.19)	0.994256
							log10(Triglyceride)	SNP	0.79 (0.65–0.97)	0.0236722		0.82 (0.67–1.01)	0.0635646		0.79 (0.65–0.97)	0.024782
								CP	2.8 (2.46–3.2)	4.76808e-53		1.64 (1.42–1.9)	3.6232e-11		1.97 (1.7–2.29)	3.73034e-19
								Interaction	0.97 (0.81–1.16)	0.75926		0.92 (0.78–1.1)	0.378007		0.95 (0.8–1.13)	0.594534
							FBS	SNP	0.83 (0.7–0.97)	0.0233987		0.81 (0.67–0.97)	0.0247619		0.8 (0.67–0.95)	0.0132268
								CP	1.42 (1.27–1.59)	9.6358e-10		1.05 (0.94–1.17)	0.427737		1.07 (0.96–1.2)	0.234107
								Interaction	1.06 (0.91–1.22)	0.453554		1.06 (0.92–1.21)	0.426378		1.02 (0.89–1.17)	0.740047
							log10(RBC)	SNP	0.87 (0.74–1.03)	0.0990903		0.85 (0.71–1.03)	0.0918769		0.83 (0.69–0.99)	0.0403197
								CP	1.6 (1.42–1.81)	3.52824e-14		1.23 (1.08–1.42)	0.00251243		1.39 (1.22–1.59)	4.97429e-07
								Interaction	0.86 (0.73–1.02)	0.0933268		0.84 (0.7–1.01)	0.0667936		0.89 (0.74–1.06)	0.195155
							log10(WBC)	SNP	0.82 (0.69–0.97)	0.021744		0.81 (0.67–0.98)	0.0304513		0.79 (0.65–0.94)	0.00959661
								CP	1.6 (1.43–1.8)	1.08431e-15		1.49 (1.3–1.7)	6.81123e-09		1.57 (1.38–1.78)	3.10785e-12
								Interaction	1.04 (0.89–1.22)	0.608207		1.01 (0.84–1.22)	0.902466		1.05 (0.89–1.25)	0.559953
							log10(Hb)	SNP	0.87 (0.73–1.03)	0.106012		0.86 (0.71–1.03)	0.107792		0.83 (0.69–1)	0.0443621
								CP	1.67 (1.48–1.9)	3.7348e-16		1.3 (1.13–1.49)	0.000193876		1.44 (1.27–1.65)	5.13869e-08
								Interaction	0.89 (0.75–1.05)	0.171332		0.83 (0.69–1)	0.0488142		0.88 (0.74–1.06)	0.180293
							log10(PLT)	SNP	0.83 (0.71–0.98)	0.0289586		0.82 (0.68–0.98)	0.0326542		0.8 (0.67–0.95)	0.012709
								CP	1.33 (1.18–1.5)	2.04529e-06		1.23 (1.07–1.4)	0.00247231		1.28 (1.13–1.46)	0.00012846
								Interaction	0.98 (0.83–1.16)	0.800626		1.02 (0.85–1.23)	0.837542		1.02 (0.86–1.22)	0.785876
							log10(UA)	SNP	0.84 (0.71–1)	0.0447783		0.82 (0.68–0.99)	0.0372939		0.81 (0.68–0.97)	0.019674
								CP	1.57 (1.37–1.79)	2.45075e-11		1.12 (0.98–1.29)	0.0870422		1.3 (1.14–1.49)	0.000155962
								Interaction	1.08 (0.9–1.3)	0.417666		1.02 (0.86–1.22)	0.794817		1.04 (0.87–1.26)	0.657396
							log10(AST)	SNP	0.83 (0.71–0.98)	0.0314646		0.83 (0.69–0.99)	0.0411		0.81 (0.67–0.96)	0.0161622
								CP	1.46 (1.31–1.63)	3.14022e-12		1.14 (1.01–1.28)	0.0385744		1.28 (1.14–1.43)	2.55885e-05
								Interaction	1 (0.86–1.16)	0.964772		0.98 (0.83–1.16)	0.839677		1.01 (0.86–1.19)	0.904238
							log10(ALT)	SNP	0.82 (0.69–0.98)	0.0318912		0.83 (0.68–1)	0.0562182		0.8 (0.66–0.96)	0.0195988
								CP	1.93 (1.72–2.16)	3.21415e-30		1.31 (1.15–1.49)	4.44689e-05		1.61 (1.43–1.82)	5.89276e-15
								Interaction	0.98 (0.84–1.15)	0.814642		0.96 (0.81–1.13)	0.619479		0.99 (0.84–1.17)	0.946519
							log10(g-GTP)	SNP	0.85 (0.71–1)	0.0560102		0.84 (0.69–1.01)	0.065505		0.82 (0.68–0.98)	0.0301881
								CP	1.69 (1.51–1.89)	2.1829e-20		1.17 (1.03–1.33)	0.019229		1.34 (1.19–1.52)	2.76233e-06
								Interaction	0.96 (0.83–1.12)	0.593194		0.96 (0.81–1.14)	0.632868		0.96 (0.82–1.13)	0.630072
rs1800592	UCP1, TBC1D9	4	141493961	G/A	360	1982	BMI	SNP	0.86 (0.69–1.06)	0.161139		0.91 (0.73–1.13)	0.403226		0.91 (0.73–1.14)	0.420255
								CP	3.18 (2.76–3.66)	6.23528e-59		1.83 (1.56–2.14)	1.84862e-13		2.73 (2.36–3.16)	2.71064e-41
								Interaction	0.97 (0.8–1.18)	0.738334		0.94 (0.78–1.14)	0.534975		0.93 (0.76–1.14)	0.4684
							SBP	SNP	0.82 (0.68–0.98)	0.0325091		0.86 (0.71–1.04)	0.125737		0.84 (0.7–1.02)	0.0760591
								CP	1.96 (1.75–2.2)	8.83812e-30		1.11 (0.97–1.28)	0.114095		1.26 (1.1–1.44)	0.000927688
								Interaction	1.05 (0.89–1.24)	0.546169		1.08 (0.91–1.28)	0.352582		1.06 (0.9–1.25)	0.496161
							DBP	SNP	0.84 (0.7–1.01)	0.0683691		0.89 (0.73–1.09)	0.269238		0.87 (0.72–1.05)	0.146762
								CP	2.02 (1.78–2.28)	4.53903e-29		1.17 (1.01–1.34)	0.0306271		1.33 (1.16–1.53)	4.16975e-05
								Interaction	1.01 (0.85–1.2)	0.891939		0.98 (0.82–1.17)	0.823339		0.99 (0.84–1.17)	0.919366
							Total cholesterol	SNP	0.87 (0.73–1.03)	0.102237		0.93 (0.77–1.13)	0.454839		0.91 (0.75–1.09)	0.288597
								CP	1.55 (1.38–1.74)	2.2392e-13		1.19 (1.05–1.36)	0.00814279		1.3 (1.15–1.47)	3.50842e-05
								Interaction	0.9 (0.77–1.05)	0.183252		0.88 (0.74–1.04)	0.137059		0.88 (0.74–1.04)	0.120049
							log10(HDL-cholesterol)	SNP	0.74 (0.61–0.89)	0.00125681		0.8 (0.66–0.98)	0.0302697		0.77 (0.64–0.94)	0.00917641
								CP	0.48 (0.42–0.55)	2.48695e-29		0.7 (0.61–0.8)	5.68166e-07		0.6 (0.53–0.69)	1.29182e-13
								Interaction	0.76 (0.64–0.92)	0.00369026		0.8 (0.66–0.97)	0.0263894		0.78 (0.65–0.94)	0.00938552
							log10(Triglyceride)	SNP	0.73 (0.6–0.9)	0.00322606		0.79 (0.64–0.97)	0.0273593		0.76 (0.62–0.94)	0.00972527
								CP	2.86 (2.5–3.27)	1.56305e-52		1.66 (1.43–1.93)	2.91662e-11		2.01 (1.73–2.34)	2.08471e-19
								Interaction	1.28 (1.06–1.55)	0.0120677		1.22 (1.01–1.47)	0.0377458		1.25 (1.04–1.5)	0.0168791
							FBS	SNP	0.85 (0.72–1)	0.0518818		0.88 (0.73–1.06)	0.164416		0.86 (0.72–1.03)	0.100508
								CP	1.41 (1.26–1.57)	1.68275e-09		1.04 (0.94–1.17)	0.440828		1.07 (0.96–1.19)	0.246737
								Interaction	0.94 (0.81–1.1)	0.448806		1.06 (0.91–1.23)	0.489045		1.03 (0.88–1.2)	0.743884
							log10(RBC)	SNP	0.82 (0.7–0.98)	0.0259089		0.9 (0.75–1.09)	0.280055		0.88 (0.73–1.05)	0.157861
								CP	1.61 (1.43–1.82)	1.40666e-14		1.24 (1.08–1.43)	0.00190579		1.4 (1.23–1.6)	3.04165e-07
								Interaction	0.97 (0.81–1.15)	0.690703		0.89 (0.74–1.08)	0.240842		0.89 (0.74–1.07)	0.233325
							log10(WBC)	SNP	0.79 (0.66–0.94)	0.00696005		0.85 (0.7–1.03)	0.0918795		0.82 (0.68–0.99)	0.0418694
								CP	1.61 (1.44–1.81)	4.9534e-16		1.49 (1.3–1.7)	5.26278e-09		1.57 (1.38–1.78)	2.71283e-12
								Interaction	1.04 (0.88–1.23)	0.623704		1.04 (0.86–1.26)	0.683387		1.03 (0.86–1.24)	0.730418
							log10(Hb)	SNP	0.83 (0.7–0.99)	0.0417969		0.91 (0.75–1.11)	0.34909		0.89 (0.74–1.07)	0.221788
								CP	1.69 (1.49–1.91)	1.20832e-16		1.31 (1.14–1.51)	0.000110159		1.45 (1.27–1.66)	2.89656e-08
								Interaction	0.94 (0.79–1.12)	0.493826		0.87 (0.72–1.06)	0.1666		0.87 (0.72–1.05)	0.143843
							log10(PLT)	SNP	0.83 (0.71–0.99)	0.0325277		0.89 (0.74–1.07)	0.213341		0.87 (0.73–1.04)	0.126943
								CP	1.33 (1.18–1.5)	3.01017e-06		1.22 (1.07–1.39)	0.00281977		1.28 (1.12–1.45)	0.000172415
								Interaction	0.97 (0.82–1.15)	0.72346		1.01 (0.84–1.22)	0.901501		1 (0.83–1.2)	0.971455
							log10(UA)	SNP	0.82 (0.69–0.97)	0.0191297		0.88 (0.73–1.06)	0.190629		0.86 (0.72–1.03)	0.107158
								CP	1.58 (1.38–1.8)	1.47368e-11		1.13 (0.99–1.3)	0.0656156		1.32 (1.15–1.51)	8.07059e-05
								Interaction	0.97 (0.8–1.17)	0.72642		1 (0.83–1.2)	0.993352		0.97 (0.8–1.18)	0.743834
							log10(AST)	SNP	0.84 (0.71–1)	0.0474621		0.9 (0.74–1.08)	0.248531		0.87 (0.73–1.05)	0.145824
								CP	1.45 (1.3–1.62)	2.0236e-11		1.13 (1–1.28)	0.0473737		1.28 (1.14–1.44)	4.1612e-05
								Interaction	0.98 (0.85–1.14)	0.792258		0.99 (0.84–1.16)	0.891794		1 (0.86–1.17)	0.968675
							log10(ALT)	SNP	0.87 (0.72–1.04)	0.115283		0.92 (0.76–1.12)	0.394439		0.9 (0.74–1.08)	0.258752
								CP	1.9 (1.7–2.13)	1.50357e-28		1.29 (1.13–1.47)	0.000114683		1.6 (1.42–1.8)	3.77625e-14
								Interaction	0.97 (0.82–1.13)	0.677904		0.94 (0.79–1.12)	0.50796		0.97 (0.82–1.15)	0.759048
							log10(g-GTP)	SNP	0.85 (0.71–1.01)	0.0658831		0.9 (0.74–1.1)	0.305165		0.88 (0.73–1.05)	0.160335
								CP	1.68 (1.5–1.88)	1.53809e-19		1.16 (1.02–1.33)	0.0278522		1.34 (1.18–1.52)	4.53665e-06
								Interaction	1.02 (0.87–1.19)	0.825006		0.97 (0.82–1.15)	0.749029		1.01 (0.86–1.19)	0.860666
rs662799	APOA5	11	116663707	G/A	360	1983	BMI	SNP	1.25 (1.01–1.56)	0.0406284		1.13 (0.9–1.41)	0.282879		1.11 (0.89–1.4)	0.352365
								CP	3.21 (2.79–3.69)	1.59452e-59		1.85 (1.58–2.18)	6.11703e-14		2.75 (2.38–3.19)	6.36984e-42
								Interaction	1.06 (0.86–1.3)	0.608953		1.05 (0.86–1.29)	0.620876		1.06 (0.85–1.32)	0.612401
							SBP	SNP	1.3 (1.08–1.56)	0.00517467		1.13 (0.93–1.38)	0.211805		1.15 (0.95–1.38)	0.153921
								CP	1.97 (1.75–2.21)	7.53331e-30		1.12 (0.98–1.28)	0.104193		1.26 (1.1–1.45)	0.000719938
								Interaction	0.84 (0.7–1)	0.0445941		0.88 (0.74–1.05)	0.170691		0.85 (0.72–1.01)	0.0646698
							DBP	SNP	1.33 (1.1–1.6)	0.00290829		1.15 (0.94–1.4)	0.178704		1.17 (0.97–1.42)	0.107025
								CP	2.04 (1.8–2.31)	1.2178e-29		1.17 (1.02–1.35)	0.0240197		1.35 (1.17–1.55)	2.31042e-05
								Interaction	0.82 (0.68–0.97)	0.0229525		0.88 (0.73–1.05)	0.153694		0.83 (0.7–0.99)	0.0359478
							Total cholesterol	SNP	1.17 (0.98–1.39)	0.0892628		1.07 (0.88–1.3)	0.523411		1.06 (0.88–1.28)	0.564557
								CP	1.55 (1.38–1.75)	1.12883e-13		1.2 (1.05–1.37)	0.00606341		1.31 (1.16–1.49)	1.69068e-05
								Interaction	0.98 (0.83–1.15)	0.787919		0.99 (0.83–1.19)	0.924501		0.96 (0.81–1.14)	0.653714
							log10(HDL-cholesterol)	SNP	1.13 (0.93–1.36)	0.221977		1.08 (0.88–1.32)	0.482745		1.05 (0.86–1.28)	0.638679
								CP	0.49 (0.43–0.56)	7.05926e-28		0.71 (0.62–0.82)	1.59315e-06		0.61 (0.53–0.7)	3.88128e-13
								Interaction	1.04 (0.87–1.25)	0.637775		1.12 (0.92–1.35)	0.261461		1.13 (0.94–1.37)	0.18024
							log10(Triglyceride)	SNP	1 (0.81–1.25)	0.986262		1.05 (0.83–1.31)	0.689571		1 (0.81–1.25)	0.987892
								CP	2.91 (2.53–3.34)	5.06163e-52		1.68 (1.44–1.96)	2.97171e-11		2.04 (1.75–2.38)	1.26187e-19
								Interaction	0.82 (0.68–0.99)	0.0412293		0.84 (0.7–1.01)	0.0593574		0.83 (0.69–0.99)	0.0428053
							FBS	SNP	1.25 (1.05–1.48)	0.0110251		1.11 (0.92–1.34)	0.294101		1.09 (0.91–1.31)	0.351293
								CP	1.44 (1.28–1.61)	4.30721e-10		1.06 (0.94–1.18)	0.34212		1.09 (0.97–1.22)	0.159772
								Interaction	0.82 (0.67–1)	0.0452557		0.86 (0.71–1.04)	0.125488		0.85 (0.7–1.03)	0.0938936
							log10(RBC)	SNP	1.25 (1.05–1.48)	0.0130289		1.1 (0.91–1.34)	0.31144		1.1 (0.91–1.32)	0.326839
								CP	1.62 (1.43–1.83)	8.38058e-15		1.25 (1.09–1.44)	0.00133423		1.41 (1.24–1.61)	1.78141e-07
								Interaction	0.94 (0.78–1.12)	0.46794		0.93 (0.77–1.14)	0.486215		0.92 (0.76–1.11)	0.383107
							log10(WBC)	SNP	1.25 (1.05–1.49)	0.0117957		1.11 (0.91–1.34)	0.307409		1.09 (0.9–1.31)	0.384348
								CP	1.61 (1.43–1.8)	7.68109e-16		1.48 (1.3–1.7)	6.59019e-09		1.56 (1.37–1.76)	4.77137e-12
								Interaction	0.97 (0.82–1.15)	0.747561		0.98 (0.81–1.19)	0.872521		1.02 (0.85–1.22)	0.82553
							log10(Hb)	SNP	1.22 (1.02–1.46)	0.0277992		1.07 (0.88–1.31)	0.480279		1.07 (0.88–1.29)	0.508934
								CP	1.7 (1.5–1.92)	6.43952e-17		1.32 (1.15–1.51)	9.6137e-05		1.46 (1.28–1.67)	1.93611e-08
								Interaction	1.04 (0.87–1.25)	0.668255		1.08 (0.89–1.32)	0.441534		1.07 (0.88–1.3)	0.488478
							log10(PLT)	SNP	1.24 (1.05–1.48)	0.011652		1.1 (0.91–1.34)	0.315214		1.09 (0.91–1.31)	0.360194
								CP	1.34 (1.19–1.52)	1.18024e-06		1.23 (1.08–1.41)	0.00200604		1.29 (1.13–1.46)	0.000111253
								Interaction	0.98 (0.82–1.16)	0.789151		0.92 (0.76–1.12)	0.408649		0.96 (0.8–1.15)	0.655899
							log10(UA)	SNP	1.16 (0.97–1.38)	0.104462		1.03 (0.85–1.26)	0.730033		1.02 (0.84–1.23)	0.846584
								CP	1.56 (1.37–1.78)	3.14984e-11		1.14 (1–1.3)	0.0536662		1.3 (1.14–1.49)	0.000109211
								Interaction	1.25 (1.03–1.53)	0.026084		1.23 (1.02–1.49)	0.0321392		1.24 (1.02–1.51)	0.0314491
							log10(AST)	SNP	1.23 (1.04–1.46)	0.0163888		1.09 (0.9–1.31)	0.398123		1.09 (0.9–1.3)	0.379179
								CP	1.47 (1.32–1.63)	1.73359e-12		1.14 (1.01–1.28)	0.0350256		1.29 (1.15–1.44)	1.73983e-05
								Interaction	0.93 (0.79–1.09)	0.374335		1 (0.83–1.2)	0.990491		0.95 (0.8–1.13)	0.556502
							log10(ALT)	SNP	1.28 (1.07–1.54)	0.00735682		1.13 (0.93–1.38)	0.228993		1.14 (0.94–1.39)	0.169517
								CP	1.94 (1.73–2.17)	1.83834e-30		1.32 (1.16–1.5)	3.32781e-05		1.62 (1.44–1.83)	3.2261e-15
								Interaction	0.92 (0.78–1.09)	0.330592		0.94 (0.78–1.13)	0.484356		0.9 (0.76–1.08)	0.262933
							log10(g-GTP)	SNP	1.28 (1.07–1.53)	0.00651995		1.17 (0.96–1.42)	0.128496		1.15 (0.95–1.39)	0.142048
								CP	1.71 (1.53–1.91)	7.97439e-21		1.19 (1.04–1.36)	0.00922786		1.36 (1.2–1.54)	9.70698e-07
								Interaction	0.82 (0.7–0.97)	0.016474		0.81 (0.68–0.97)	0.0192557		0.8 (0.68–0.95)	0.00992094
rs7965413	VWF	12	6234889	T/C	360	1980	BMI	SNP	0.91 (0.73–1.12)	0.369963		0.95 (0.77–1.18)	0.664285		0.98 (0.78–1.23)	0.848404
								CP	3.18 (2.77–3.66)	5.20094e-59		1.85 (1.58–2.17)	4.07644e-14		2.75 (2.37–3.18)	5.36497e-42
								Interaction	0.82 (0.67–1)	0.0470313		0.83 (0.69–1.01)	0.057529		0.8 (0.65–0.98)	0.0288798
							SBP	SNP	0.82 (0.68–0.99)	0.0362157		0.89 (0.73–1.08)	0.244244		0.85 (0.71–1.03)	0.101343
								CP	1.95 (1.74–2.2)	5.49642e-29		1.11 (0.97–1.27)	0.134317		1.26 (1.1–1.44)	0.000953103
								Interaction	1.01 (0.86–1.2)	0.87635		0.99 (0.83–1.18)	0.902192		1.02 (0.87–1.21)	0.770729
							DBP	SNP	0.86 (0.72–1.04)	0.113079		0.93 (0.76–1.14)	0.486685		0.9 (0.74–1.09)	0.264041
								CP	2.01 (1.78–2.27)	9.3132e-29		1.16 (1.01–1.33)	0.0344738		1.33 (1.16–1.53)	4.12361e-05
								Interaction	0.87 (0.74–1.03)	0.109278		0.88 (0.74–1.04)	0.138875		0.89 (0.76–1.05)	0.17448
							Total cholesterol	SNP	0.78 (0.66–0.93)	0.00620541		0.84 (0.7–1.02)	0.0859568		0.83 (0.69–0.99)	0.0437269
								CP	1.57 (1.4–1.77)	2.51875e-14		1.21 (1.06–1.38)	0.00361668		1.32 (1.17–1.5)	1.07882e-05
								Interaction	1.11 (0.94–1.31)	0.210969		1.15 (0.96–1.38)	0.128028		1.14 (0.96–1.35)	0.146373
							log10(HDL-cholesterol)	SNP	0.83 (0.69–0.99)	0.042416		0.89 (0.73–1.09)	0.262459		0.88 (0.72–1.07)	0.190531
								CP	0.49 (0.43–0.56)	1.87023e-28		0.71 (0.62–0.82)	1.79458e-06		0.62 (0.54–0.7)	6.96471e-13
								Interaction	1.04 (0.87–1.24)	0.681466		1.05 (0.87–1.28)	0.585637		1.08 (0.89–1.29)	0.440132
							log10(Triglyceride)	SNP	0.8 (0.65–0.98)	0.0321807		0.85 (0.69–1.05)	0.135337		0.83 (0.68–1.02)	0.0787902
								CP	2.78 (2.43–3.17)	5.46499e-52		1.63 (1.41–1.89)	8.19932e-11		1.97 (1.69–2.28)	6.88904e-19
								Interaction	0.99 (0.83–1.2)	0.949324		1.03 (0.86–1.23)	0.782911		1 (0.84–1.2)	0.992049
							FBS	SNP	0.81 (0.69–0.96)	0.0153371		0.88 (0.73–1.06)	0.177628		0.86 (0.72–1.03)	0.0934963
								CP	1.44 (1.28–1.62)	1.54135e-09		1.06 (0.94–1.19)	0.370213		1.09 (0.96–1.23)	0.168551
								Interaction	1.09 (0.92–1.29)	0.312459		1.05 (0.89–1.24)	0.571382		1.07 (0.91–1.26)	0.430162
							log10(RBC)	SNP	0.82 (0.69–0.97)	0.0198197		0.88 (0.73–1.06)	0.187299		0.86 (0.72–1.03)	0.106879
								CP	1.61 (1.42–1.82)	2.4859e-14		1.25 (1.09–1.43)	0.00170502		1.41 (1.24–1.61)	2.64676e-07
								Interaction	1.01 (0.85–1.2)	0.920182		1.04 (0.86–1.26)	0.67813		1.05 (0.87–1.26)	0.609306
							log10(WBC)	SNP	0.78 (0.66–0.93)	0.00569471		0.87 (0.71–1.05)	0.142741		0.84 (0.7–1.01)	0.0627815
								CP	1.61 (1.44–1.81)	6.73767e-16		1.48 (1.3–1.7)	6.53265e-09		1.56 (1.38–1.77)	3.06033e-12
								Interaction	0.98 (0.83–1.15)	0.768969		0.96 (0.8–1.17)	0.711831		0.99 (0.82–1.18)	0.893602
							log10(Hb)	SNP	0.82 (0.69–0.98)	0.0290227		0.89 (0.74–1.08)	0.241058		0.87 (0.72–1.04)	0.131848
								CP	1.68 (1.49–1.91)	2.57914e-16		1.31 (1.14–1.51)	0.00011922		1.46 (1.28–1.66)	2.79315e-08
								Interaction	0.95 (0.8–1.14)	0.604201		0.98 (0.8–1.2)	0.848918		0.99 (0.82–1.2)	0.946219
							log10(PLT)	SNP	0.78 (0.66–0.92)	0.00384945		0.84 (0.7–1.02)	0.076397		0.82 (0.68–0.98)	0.0328758
								CP	1.35 (1.2–1.52)	1.1722e-06		1.26 (1.1–1.44)	0.000821535		1.31 (1.15–1.49)	4.13815e-05
								Interaction	1.33 (1.12–1.58)	0.00148732		1.32 (1.08–1.6)	0.00553377		1.35 (1.12–1.63)	0.00171662
							log10(UA)	SNP	0.77 (0.64–0.91)	0.00296131		0.85 (0.7–1.03)	0.0906197		0.82 (0.68–0.99)	0.0387236
								CP	1.6 (1.4–1.82)	5.71037e-12		1.14 (1–1.31)	0.054211		1.33 (1.16–1.53)	5.43963e-05
								Interaction	1.15 (0.96–1.39)	0.137802		1.14 (0.94–1.39)	0.179383		1.12 (0.92–1.36)	0.247381
							log10(AST)	SNP	0.8 (0.68–0.95)	0.012012		0.87 (0.72–1.05)	0.158419		0.86 (0.72–1.03)	0.093953
								CP	1.46 (1.32–1.63)	2.27442e-12		1.14 (1.01–1.29)	0.031494		1.28 (1.14–1.44)	2.10071e-05
								Interaction	1 (0.86–1.15)	0.94829		1.04 (0.88–1.22)	0.649096		1.01 (0.86–1.18)	0.940128
							log10(ALT)	SNP	0.81 (0.67–0.97)	0.0194454		0.86 (0.71–1.04)	0.127688		0.85 (0.7–1.03)	0.0987863
								CP	1.92 (1.72–2.15)	4.90815e-30		1.31 (1.15–1.49)	4.0554e-05		1.61 (1.43–1.82)	6.02572e-15
								Interaction	1.01 (0.86–1.18)	0.928359		1.07 (0.9–1.26)	0.449621		1.02 (0.87–1.2)	0.820608
							log10(g-GTP)	SNP	0.78 (0.66–0.93)	0.00667114		0.84 (0.7–1.02)	0.0860691		0.83 (0.69–1)	0.0558522
								CP	1.7 (1.52–1.89)	7.91421e-21		1.18 (1.03–1.34)	0.0156208		1.35 (1.19–1.53)	1.66025e-06
								Interaction	1.03 (0.88–1.2)	0.691373		1.13 (0.95–1.34)	0.172808		1.06 (0.9–1.25)	0.509998
rs1411766	MYO16, IRS2	13	110252160	T/C	360	1982	BMI	SNP	1.31 (0.95–1.82)	0.0989738		1.37 (0.98–1.9)	0.0650082		1.38 (0.97–1.94)	0.0694712
								CP	3.2 (2.78–3.68)	1.51924e-59		1.84 (1.57–2.16)	8.4399e-14		2.75 (2.38–3.18)	8.40155e-42
								Interaction	1.18 (0.85–1.64)	0.327758		1.08 (0.79–1.48)	0.645007		1.06 (0.76–1.49)	0.717044
							SBP	SNP	1.3 (0.98–1.72)	0.0641532		1.29 (0.95–1.75)	0.100204		1.31 (0.99–1.74)	0.0617221
								CP	1.96 (1.75–2.21)	6.86445e-30		1.12 (0.98–1.28)	0.110044		1.26 (1.1–1.44)	0.000832695
								Interaction	1.21 (0.92–1.59)	0.164455		1.25 (0.94–1.66)	0.122792		1.2 (0.92–1.58)	0.179694
							DBP	SNP	1.29 (0.97–1.71)	0.0807596		1.3 (0.96–1.77)	0.0879043		1.3 (0.98–1.74)	0.0729801
								CP	2.02 (1.79–2.28)	4.189e-29		1.16 (1.01–1.34)	0.033338		1.33 (1.16–1.53)	4.72882e-05
								Interaction	1.18 (0.89–1.56)	0.248132		1.19 (0.9–1.58)	0.230975		1.19 (0.91–1.57)	0.204901
							Total cholesterol	SNP	1.4 (1.08–1.8)	0.0103921		1.4 (1.05–1.86)	0.021627		1.4 (1.07–1.84)	0.0151955
								CP	1.58 (1.41–1.77)	1.29436e-14		1.21 (1.07–1.38)	0.00348647		1.33 (1.17–1.5)	8.86535e-06
								Interaction	1 (0.77–1.29)	0.995553		1.06 (0.8–1.41)	0.683575		1.05 (0.8–1.39)	0.711739
							log10(HDL-cholesterol)	SNP	1.32 (1–1.74)	0.0508472		1.4 (1.04–1.89)	0.0254523		1.34 (1–1.79)	0.0480946
								CP	0.49 (0.43–0.56)	1.6674e-28		0.71 (0.62–0.82)	1.81449e-06		0.62 (0.54–0.7)	9.07406e-13
								Interaction	1 (0.77–1.3)	0.979513		1.06 (0.81–1.4)	0.654677		0.98 (0.75–1.29)	0.894095
							log10(Triglyceride)	SNP	1.3 (0.95–1.77)	0.102642		1.29 (0.93–1.79)	0.132653		1.28 (0.93–1.75)	0.124656
								CP	2.78 (2.44–3.17)	2.02918e-52		1.62 (1.4–1.88)	9.91818e-11		1.96 (1.69–2.27)	8.85847e-19
								Interaction	1.19 (0.88–1.61)	0.263161		1.19 (0.89–1.61)	0.24592		1.22 (0.91–1.64)	0.191014
							FBS	SNP	1.33 (1.03–1.71)	0.0277494		1.38 (1.04–1.84)	0.0263618		1.37 (1.05–1.79)	0.0224032
								CP	1.42 (1.27–1.58)	7.30066e-10		1.05 (0.94–1.17)	0.431007		1.07 (0.96–1.2)	0.216039
								Interaction	1.03 (0.81–1.31)	0.821749		1 (0.78–1.28)	0.975238		1 (0.78–1.28)	0.995725
							log10(RBC)	SNP	1.38 (1.07–1.77)	0.0137084		1.39 (1.05–1.85)	0.0232897		1.39 (1.06–1.83)	0.0175601
								CP	1.62 (1.44–1.83)	6.76834e-15		1.25 (1.09–1.44)	0.00122988		1.41 (1.24–1.61)	1.6472e-07
								Interaction	1.09 (0.83–1.43)	0.53153		1.12 (0.82–1.53)	0.469205		1.08 (0.81–1.45)	0.594118
							log10(WBC)	SNP	1.25 (0.96–1.63)	0.100836		1.33 (0.99–1.8)	0.0611948		1.3 (0.97–1.73)	0.0755148
								CP	1.59 (1.41–1.78)	4.82461e-15		1.47 (1.29–1.68)	1.41948e-08		1.54 (1.36–1.75)	1.34727e-11
								Interaction	1.05 (0.83–1.34)	0.676361		1.03 (0.77–1.37)	0.857431		1.06 (0.82–1.39)	0.647907
							log10(Hb)	SNP	1.42 (1.1–1.83)	0.00691329		1.43 (1.08–1.9)	0.0128383		1.43 (1.09–1.87)	0.0105518
								CP	1.71 (1.51–1.94)	2.53361e-17		1.33 (1.16–1.53)	4.89703e-05		1.47 (1.29–1.68)	9.71606e-09
								Interaction	1.03 (0.78–1.35)	0.855622		1.01 (0.74–1.37)	0.972083		1.04 (0.77–1.39)	0.817204
							log10(PLT)	SNP	1.25 (0.97–1.62)	0.0891508		1.33 (0.99–1.78)	0.0598091		1.32 (1–1.74)	0.0505133
								CP	1.32 (1.17–1.49)	5.42367e-06		1.22 (1.07–1.39)	0.00360522		1.27 (1.12–1.45)	0.000203629
								Interaction	1.18 (0.93–1.49)	0.180808		1.1 (0.84–1.45)	0.474848		1.1 (0.85–1.43)	0.455705
							log10(UA)	SNP	1.26 (0.97–1.64)	0.0877993		1.31 (0.97–1.75)	0.0736492		1.28 (0.96–1.69)	0.0900152
								CP	1.56 (1.37–1.78)	2.9041e-11		1.13 (0.99–1.29)	0.0701383		1.3 (1.13–1.49)	0.0001606
								Interaction	1.25 (0.94–1.66)	0.126072		1.31 (0.98–1.77)	0.0711768		1.33 (0.99–1.79)	0.0542751
							log10(AST)	SNP	1.33 (1.03–1.71)	0.0263729		1.38 (1.04–1.84)	0.0247622		1.38 (1.05–1.81)	0.019212
								CP	1.46 (1.32–1.63)	1.75181e-12		1.14 (1.01–1.29)	0.0303204		1.28 (1.15–1.44)	1.73846e-05
								Interaction	1 (0.79–1.27)	0.98632		1.03 (0.78–1.35)	0.832094		1 (0.77–1.3)	0.990009
							log10(ALT)	SNP	1.37 (1.05–1.79)	0.01947		1.44 (1.07–1.92)	0.0145364		1.42 (1.07–1.88)	0.0149726
								CP	1.93 (1.72–2.16)	2.50662e-30		1.31 (1.15–1.49)	4.47469e-05		1.61 (1.43–1.82)	5.13175e-15
								Interaction	0.9 (0.7–1.14)	0.382777		0.89 (0.68–1.15)	0.367572		0.9 (0.69–1.16)	0.403813
							log10(g-GTP)	SNP	1.37 (1.05–1.78)	0.019057		1.39 (1.04–1.87)	0.0259113		1.4 (1.06–1.85)	0.0169673
								CP	1.7 (1.52–1.9)	7.79115e-21		1.18 (1.03–1.34)	0.0144937		1.35 (1.19–1.53)	1.64708e-06
								Interaction	1 (0.78–1.28)	0.996081		0.99 (0.75–1.32)	0.970119		0.97 (0.74–1.27)	0.809295
OR value for SNP term represents increased risk of MetS per minor allele copy in SNP
OR value for CP term represents increased risk of MetS per 1 SD change in clinical parameter
OR value for interaction term represents increased risk of MetS per 1 SD change in clinical parameter x minor allele copy in SNP.
